# Supplementary material for: The neutral rate of whole-genome duplication varies among yeast species and their hybrids
Source: Nat Commun. 2021 May 25;12:3126. doi: 10.1038/s41467-021-23231-8 (PMC8149824; doi:10.1038/s41467-021-23231-8)
Supplement: Supplementary file 4 — Supplementary Data 1 [file 41467_2021_23231_MOESM4_ESM.xlsx]

## Sheet: Supplementary_Data1_Fertility
strain	ploidy	number_of_viable_spore	dissected_spores	fertility	cross	type	time
VL_C1_27	2n	85	96	88.5	VL_C1	tetraploid	T2n
VL_C1_27	4n	84	96	87.5	VL_C1	tetraploid	T4n
VL_C1_32	2n	85	96	88.5	VL_C1	tetraploid	T2n
VL_C1_32	4n	88	96	91.5	VL_C1	tetraploid	T4n
VL_C1_2	2n	89	96	92.7	VL_C1	tetraploid	T2n
VL_C1_2	4n	94	96	97.9	VL_C1	tetraploid	T4n
VL_C1_17	2n	85	96	88.5	VL_C1	tetraploid	T2n
VL_C1_17	4n	89	96	92.7	VL_C1	tetraploid	T4n
VL_C2_22	2n	86	96	89.5	VL_C2	tetraploid	T2n
VL_C2_22	4n	89	96	92.7	VL_C2	tetraploid	T4n
VL_C2_27	2n	89	96	92.5	VL_C2	tetraploid	T2n
VL_C2_27	4n	62	96	64.5	VL_C2	tetraploid	T4n
VL_C2_29	2n	89	96	92.7	VL_C2	tetraploid	T2n
VL_C2_29	4n	88	96	91.6	VL_C2	tetraploid	T4n
VL_C2_36	2n	87	96	90.6	VL_C2	tetraploid	T2n
VL_C2_36	4n	90	96	93.7	VL_C2	tetraploid	T4n
VL_C3_25	2n	61	96	63.5	VL_C3	tetraploid	T2n
VL_C3_25	4n	86	96	89.5	VL_C3	tetraploid	T4n
VL_C3_57	2n	45	96	46.8	VL_C3	tetraploid	T2n
VL_C3_57	4n	75	96	78.1	VL_C3	tetraploid	T4n
VL_C3_36	2n	51	96	53.1	VL_C3	tetraploid	T2n
VL_C3_36	4n	84	96	87.5	VL_C3	tetraploid	T4n
VL_C3_43	2n	47	96	48.9	VL_C3	tetraploid	T2n
VL_C3_43	4n	89	96	92.7	VL_C3	tetraploid	T4n
VL_C1_5	2n	87	96	90.62	VL_C1	diploid	Tini
VL_C1_5	2n	91	96	94.79	VL_C1	diploid	Tend
VL_C1_20	2n	79	96	82.29	VL_C1	diploid	Tini
VL_C1_20	2n	90	96	93.75	VL_C1	diploid	Tend
VL_C1_38	2n	72	96	75	VL_C1	diploid	Tini
VL_C1_38	2n	78	96	81.25	VL_C1	diploid	Tend
VL_C2_3	2n	95	96	98.95	VL_C2	diploid	Tini
VL_C2_3	2n	87	96	90.62	VL_C2	diploid	Tend
VL_C2_15	2n	82	96	85.41	VL_C2	diploid	Tini
VL_C2_15	2n	89	96	92.7	VL_C2	diploid	Tend
VL_C2_19	2n	85	96	88.54	VL_C2	diploid	Tini
VL_C2_19	2n	71	96	73.95	VL_C2	diploid	Tend
VL_C3_19	2n	56	96	58.33	VL_C3	diploid	Tini
VL_C3_19	2n	27	96	28.12	VL_C3	diploid	Tend
VL_C3_10	2n	38	96	39.58	VL_C3	diploid	Tini
VL_C3_10	2n	56	96	58.33	VL_C3	diploid	Tend
VL_C3	2n	46	96	47.91	VL_C3	diploid	Tini
VL_C3	2n	55	96	57.29	VL_C3	diploid	Tend
L1_31	2n	29	96	30.2	L1	tetraploid	T2n
L1_31	4n	51	96	53.1	L1	tetraploid	T4n
L1_51	2n	34	96	35.4	L1	tetraploid	T2n
L1_51	4n	80	96	83.3	L1	tetraploid	T4n
L1_87	2n	19	96	19.8	L1	tetraploid	T2n
L1_87	4n	76	96	79.2	L1	tetraploid	T4n
L2_36	2n	25	96	26	L2	tetraploid	T2n
L2_36	4n	90	96	93.8	L2	tetraploid	T4n
L2_45	2n	46	96	47.9	L2	tetraploid	T2n
L2_45	4n	87	96	90.6	L2	tetraploid	T4n
M1_32	2n	33	96	34.37	M1	tetraploid	T2n
M1_32	4n	91	96	94.79	M1	tetraploid	T4n
M1_40	2n	25	96	26	M1	tetraploid	T2n
M1_40	4n	89	96	92.7	M1	tetraploid	T4n
M1_49	2n	40	96	41.7	M1	tetraploid	T2n
M1_49	4n	87	96	90.6	M1	tetraploid	T4n
H2_18	2n	2	96	2.08	H2	tetraploid	T2n
H2_18	4n	90	96	93.75	H2	tetraploid	T4n
H2_38	2n	0	96	0	H2	tetraploid	T2n
H2_38	4n	90	96	93.8	H2	tetraploid	T4n
H2_43	2n	0	96		H2	tetraploid	T2n
H2_43	4n	0	96		H2	tetraploid	T4n
H2_47	2n	0	96	0	H2	tetraploid	T2n
H2_47	4n	91	96	94.79	H2	tetraploid	T4n
H2_57	2n	0	96	0	H2	tetraploid	T2n
H2_57	4n	82	96	85.41	H2	tetraploid	T4n
H2_61	2n	5	96	5.2	H2	tetraploid	T2n
H2_61	4n	92	96	95.83	H2	tetraploid	T4n
