# Supplementary material for: The neutral rate of whole-genome duplication varies among yeast species and their hybrids
Source: Nat Commun. 2021 May 25;12:3126. doi: 10.1038/s41467-021-23231-8 (PMC8149824; doi:10.1038/s41467-021-23231-8)
Supplement: Supplementary file 5 — Supplementary Data 2 [file 41467_2021_23231_MOESM5_ESM.xlsx]

## Sheet: Supplementary_Data2_Phenotyping
sample	time	OD	plate	strain	cross	hyb	ploidy	group
A1	0	0.094425	1	brod	brod	bord	bord	tetraploid
A2	0	0.09485	1	brod	brod	bord	bord	tetraploid
A3	0	0.095125	1	brod	brod	bord	bord	tetraploid
A4	0	0.095175	1	brod	brod	bord	bord	tetraploid
A5	0	0.095525	1	brod	brod	bord	bord	tetraploid
A6	0	0.095625	1	brod	brod	bord	bord	tetraploid
A7	0	0.0956	1	brod	brod	bord	bord	tetraploid
A8	0	0.095175	1	brod	brod	bord	bord	tetraploid
A9	0	0.095025	1	brod	brod	bord	bord	tetraploid
A10	0	0.095875	1	brod	brod	bord	bord	tetraploid
A11	0	0.0968	1	brod	brod	bord	bord	tetraploid
A12	0	0.09655	1	brod	brod	bord	bord	tetraploid
B1	0	0.0971	1	brod	brod	bord	bord	tetraploid
B2	0	0.10658	1	M1_32_P1	M1_32	M1	2	tetraploid
B3	0	0.10353	1	M1_32_P4	M1_32	M1	2	tetraploid
B4	0	0.10438	1	M1_32_P10	M1_32	M1	4	tetraploid
B5	0	0.10167	1	M1_32_P25	M1_32	M1	2	tetraploid
B6	0	0.10783	1	M1_32_P35	M1_32	M1	2	tetraploid
B7	0	0.1069	1	M1_40_P1	M1_40	M1	2	tetraploid
B8	0	0.10733	1	M1_40_P13	M1_40	M1	4	tetraploid
B9	0	0.10327	1	M1_40_P16	M1_40	M1	4	tetraploid
B10	0	0.10555	1	H2_61_P25	H2_61	H2	4	tetraploid
B11	0	0.10583	1	H2_57_P4	H2_57	H2	4	tetraploid
B12	0	0.09725	1	brod	brod	bord	bord	tetraploid
C1	0	0.097175	1	brod	brod	bord	bord	tetraploid
C2	0	0.10745	1	M1_49_P1	M1_49	M1	2	tetraploid
C3	0	0.1082	1	M1_49_P10	M1_49	M1	2	tetraploid
C4	0	0.10647	1	M1_49_P13	M1_49	M1	4	tetraploid
C5	0	0.10393	1	M1_49_P35	M1_49	M1	4	tetraploid
C6	0	0.11048	1	M1_59_P1	M1_59	M1	2	tetraploid
C7	0	0.10342	1	M1_59_P31	M1_59	M1	2	tetraploid
C8	0	0.1018	1	M1_59_P35	M1_59	M1	4	tetraploid
C9	0	0.11182	1	M1_83_P1	M1_83	M1	2	tetraploid
C10	0	0.10715	1	M1_83_P31	M1_83	M1	2	tetraploid
C11	0	0.11605	1	M1_83_P35	M1_83	M1	4	tetraploid
C12	0	0.09785	1	brod	brod	bord	bord	tetraploid
D1	0	0.09805	1	brod	brod	bord	bord	tetraploid
D2	0	0.10828	1	H2_18_P1	H2_18	H2	2	tetraploid
D3	0	0.10848	1	H2_18_P25	H2_18	H2	2	tetraploid
D4	0	0.10883	1	H2_18_P28	H2_18	H2	4	tetraploid
D5	0	0.10415	1	H2_18_P35	H2_18	H2	4	tetraploid
D6	0	0.10598	1	H2_38_P1	H2_38	H2	2	tetraploid
D7	0	0.10633	1	H2_38_P4	H2_38	H2	4	tetraploid
D8	0	0.10663	1	H2_38_P25	H2_38	H2	4	tetraploid
D9	0	0.10845	1	H2_43_P28	H2_43	H2	4	tetraploid
D10	0	0.1061	1	H2_43_P13	H2_43	H2	4	tetraploid
D11	0	0.1116	1	H2_43_P13	H2_43	H2	4	tetraploid
D12	0	0.097825	1	brod	brod	bord	bord	tetraploid
E1	0	0.098025	1	brod	brod	bord	bord	tetraploid
E2	0	0.11225	1	H2_43_P1	H2_43	H2	2	tetraploid
E3	0	0.10895	1	H2_43_P10	H2_43	H2	2	tetraploid
E4	0	0.10657	1	H2_43_P13	H2_43	H2	4	tetraploid
E5	0	0.10255	1	H2_43_P35	H2_43	H2	4	tetraploid
E6	0	0.10715	1	H2_47_P1	H2_47	H2	2	tetraploid
E7	0	0.11288	1	H2_47_P25	H2_47	H2	2	tetraploid
E8	0	0.10408	1	H2_47_P28	H2_47	H2	4	tetraploid
E9	0	0.10885	1	H2_47_P35	H2_47	H2	4	tetraploid
E10	0	0.10855	1	H2_18_P28	H2_18	H2	4	tetraploid
E11	0	0.10178	1	M1_59_P35	M1_59	M1	4	tetraploid
E12	0	0.098125	1	brod	brod	bord	bord	tetraploid
F1	0	0.09855	1	brod	brod	bord	bord	tetraploid
F2	0	0.10718	1	H2_57_P1	H2_57	H2	2	tetraploid
F3	0	0.10635	1	H2_57_P4	H2_57	H2	2	tetraploid
F4	0	0.1104	1	H2_57_P7	H2_57	H2	4	tetraploid
F5	0	0.10062	1	H2_57_P35	H2_57	H2	4	tetraploid
F6	0	0.10935	1	H2_61_P1	H2_61	H2	2	tetraploid
F7	0	0.11055	1	H2_61_P22	H2_61	H2	2	tetraploid
F8	0	0.10513	1	H2_61_P25	H2_61	H2	4	tetraploid
F9	0	0.1074	1	H2_61_P35	H2_61	H2	4	tetraploid
F10	0	0.10568	1	M1_49_P13	M1_49	M1	4	tetraploid
F11	0	0.1062	1	M1_40_P16	M1_40	M1	4	tetraploid
F12	0	0.098125	1	brod	brod	bord	bord	tetraploid
G1	0	0.097775	1	brod	brod	bord	bord	tetraploid
G2	0	0.10582	1	M1_32_P10	M1_32	M1	4	tetraploid
G3	0	0.10233	1	H2_61_P25	H2_61	H2	4	tetraploid
G4	0	0.10578	1	H2_57_P4	H2_57	H2	4	tetraploid
G5	0	0.10483	1	H2_47_P28	H2_47	H2	4	tetraploid
G6	0	0.10908	1	H2_38_P4	H2_38	H2	4	tetraploid
G7	0	0.10628	1	H2_38_P4	H2_38	H2	4	tetraploid
G8	0	0.10953	1	H2_18_P28	H2_18	H2	4	tetraploid
G9	0	0.10118	1	M1_59_P35	M1_59	M1	4	tetraploid
G10	0	0.10448	1	M1_49_P13	M1_49	M1	4	tetraploid
G11	0	0.10502	1	M1_40_P16	M1_40	M1	4	tetraploid
G12	0	0.10503	1	brod	brod	bord	bord	tetraploid
H1	0	0.0986	1	brod	brod	bord	bord	tetraploid
H2	0	0.0978	1	brod	brod	bord	bord	tetraploid
H3	0	0.097725	1	brod	brod	bord	bord	tetraploid
H4	0	0.096625	1	brod	brod	bord	bord	tetraploid
H5	0	0.0975	1	brod	brod	bord	bord	tetraploid
H6	0	0.09815	1	brod	brod	bord	bord	tetraploid
H7	0	0.0984	1	brod	brod	bord	bord	tetraploid
H8	0	0.09765	1	brod	brod	bord	bord	tetraploid
H9	0	0.09815	1	brod	brod	bord	bord	tetraploid
H10	0	0.098825	1	brod	brod	bord	bord	tetraploid
H11	0	0.0979	1	brod	brod	bord	bord	tetraploid
H12	0	0.098175	1	brod	brod	bord	bord	tetraploid
A1	900	0.095525	1	brod	brod	bord	bord	tetraploid
A2	900	0.0955	1	brod	brod	bord	bord	tetraploid
A3	900	0.0958	1	brod	brod	bord	bord	tetraploid
A4	900	0.09565	1	brod	brod	bord	bord	tetraploid
A5	900	0.09605	1	brod	brod	bord	bord	tetraploid
A6	900	0.09565	1	brod	brod	bord	bord	tetraploid
A7	900	0.0957	1	brod	brod	bord	bord	tetraploid
A8	900	0.0952	1	brod	brod	bord	bord	tetraploid
A9	900	0.095125	1	brod	brod	bord	bord	tetraploid
A10	900	0.096175	1	brod	brod	bord	bord	tetraploid
A11	900	0.09685	1	brod	brod	bord	bord	tetraploid
A12	900	0.096525	1	brod	brod	bord	bord	tetraploid
B1	900	0.097075	1	brod	brod	bord	bord	tetraploid
B2	900	0.10683	1	M1_32_P1	M1_32	M1	2	tetraploid
B3	900	0.1035	1	M1_32_P4	M1_32	M1	2	tetraploid
B4	900	0.10445	1	M1_32_P10	M1_32	M1	4	tetraploid
B5	900	0.10163	1	M1_32_P25	M1_32	M1	2	tetraploid
B6	900	0.10765	1	M1_32_P35	M1_32	M1	2	tetraploid
B7	900	0.10667	1	M1_40_P1	M1_40	M1	2	tetraploid
B8	900	0.10725	1	M1_40_P13	M1_40	M1	4	tetraploid
B9	900	0.1036	1	M1_40_P16	M1_40	M1	4	tetraploid
B10	900	0.10545	1	H2_61_P25	H2_61	H2	4	tetraploid
B11	900	0.10582	1	H2_57_P4	H2_57	H2	4	tetraploid
B12	900	0.097175	1	brod	brod	bord	bord	tetraploid
C1	900	0.0972	1	brod	brod	bord	bord	tetraploid
C2	900	0.10803	1	M1_49_P1	M1_49	M1	2	tetraploid
C3	900	0.10772	1	M1_49_P10	M1_49	M1	2	tetraploid
C4	900	0.10678	1	M1_49_P13	M1_49	M1	4	tetraploid
C5	900	0.10373	1	M1_49_P35	M1_49	M1	4	tetraploid
C6	900	0.11003	1	M1_59_P1	M1_59	M1	2	tetraploid
C7	900	0.10335	1	M1_59_P31	M1_59	M1	2	tetraploid
C8	900	0.1017	1	M1_59_P35	M1_59	M1	4	tetraploid
C9	900	0.11125	1	M1_83_P1	M1_83	M1	2	tetraploid
C10	900	0.10663	1	M1_83_P31	M1_83	M1	2	tetraploid
C11	900	0.11503	1	M1_83_P35	M1_83	M1	4	tetraploid
C12	900	0.0973	1	brod	brod	bord	bord	tetraploid
D1	900	0.09735	1	brod	brod	bord	bord	tetraploid
D2	900	0.10758	1	H2_18_P1	H2_18	H2	2	tetraploid
D3	900	0.10792	1	H2_18_P25	H2_18	H2	2	tetraploid
D4	900	0.10835	1	H2_18_P28	H2_18	H2	4	tetraploid
D5	900	0.10375	1	H2_18_P35	H2_18	H2	4	tetraploid
D6	900	0.1057	1	H2_38_P1	H2_38	H2	2	tetraploid
D7	900	0.1056	1	H2_38_P4	H2_38	H2	4	tetraploid
D8	900	0.10605	1	H2_38_P25	H2_38	H2	4	tetraploid
D9	900	0.1076	1	H2_43_P28	H2_43	H2	4	tetraploid
D10	900	0.10528	1	H2_43_P13	H2_43	H2	4	tetraploid
D11	900	0.11043	1	H2_43_P13	H2_43	H2	4	tetraploid
D12	900	0.097225	1	brod	brod	bord	bord	tetraploid
E1	900	0.097225	1	brod	brod	bord	bord	tetraploid
E2	900	0.11132	1	H2_43_P1	H2_43	H2	2	tetraploid
E3	900	0.10842	1	H2_43_P10	H2_43	H2	2	tetraploid
E4	900	0.10618	1	H2_43_P13	H2_43	H2	4	tetraploid
E5	900	0.10188	1	H2_43_P35	H2_43	H2	4	tetraploid
E6	900	0.10652	1	H2_47_P1	H2_47	H2	2	tetraploid
E7	900	0.11182	1	H2_47_P25	H2_47	H2	2	tetraploid
E8	900	0.10325	1	H2_47_P28	H2_47	H2	4	tetraploid
E9	900	0.10792	1	H2_47_P35	H2_47	H2	4	tetraploid
E10	900	0.10773	1	H2_18_P28	H2_18	H2	4	tetraploid
E11	900	0.10128	1	M1_59_P35	M1_59	M1	4	tetraploid
E12	900	0.097425	1	brod	brod	bord	bord	tetraploid
F1	900	0.09815	1	brod	brod	bord	bord	tetraploid
F2	900	0.1075	1	H2_57_P1	H2_57	H2	2	tetraploid
F3	900	0.10648	1	H2_57_P4	H2_57	H2	2	tetraploid
F4	900	0.11033	1	H2_57_P7	H2_57	H2	4	tetraploid
F5	900	0.1005	1	H2_57_P35	H2_57	H2	4	tetraploid
F6	900	0.1092	1	H2_61_P1	H2_61	H2	2	tetraploid
F7	900	0.11055	1	H2_61_P22	H2_61	H2	2	tetraploid
F8	900	0.1049	1	H2_61_P25	H2_61	H2	4	tetraploid
F9	900	0.10675	1	H2_61_P35	H2_61	H2	4	tetraploid
F10	900	0.1053	1	M1_49_P13	M1_49	M1	4	tetraploid
F11	900	0.10545	1	M1_40_P16	M1_40	M1	4	tetraploid
F12	900	0.097525	1	brod	brod	bord	bord	tetraploid
G1	900	0.0973	1	brod	brod	bord	bord	tetraploid
G2	900	0.10555	1	M1_32_P10	M1_32	M1	4	tetraploid
G3	900	0.10195	1	H2_61_P25	H2_61	H2	4	tetraploid
G4	900	0.10533	1	H2_57_P4	H2_57	H2	4	tetraploid
G5	900	0.10423	1	H2_47_P28	H2_47	H2	4	tetraploid
G6	900	0.1085	1	H2_38_P4	H2_38	H2	4	tetraploid
G7	900	0.10585	1	H2_38_P4	H2_38	H2	4	tetraploid
G8	900	0.10915	1	H2_18_P28	H2_18	H2	4	tetraploid
G9	900	0.10062	1	M1_59_P35	M1_59	M1	4	tetraploid
G10	900	0.1038	1	M1_49_P13	M1_49	M1	4	tetraploid
G11	900	0.1044	1	M1_40_P16	M1_40	M1	4	tetraploid
G12	900	0.1057	1	brod	brod	bord	bord	tetraploid
H1	900	0.09795	1	brod	brod	bord	bord	tetraploid
H2	900	0.097225	1	brod	brod	bord	bord	tetraploid
H3	900	0.096775	1	brod	brod	bord	bord	tetraploid
H4	900	0.095875	1	brod	brod	bord	bord	tetraploid
H5	900	0.09645	1	brod	brod	bord	bord	tetraploid
H6	900	0.09745	1	brod	brod	bord	bord	tetraploid
H7	900	0.0976	1	brod	brod	bord	bord	tetraploid
H8	900	0.097125	1	brod	brod	bord	bord	tetraploid
H9	900	0.09755	1	brod	brod	bord	bord	tetraploid
H10	900	0.0982	1	brod	brod	bord	bord	tetraploid
H11	900	0.097225	1	brod	brod	bord	bord	tetraploid
H12	900	0.097575	1	brod	brod	bord	bord	tetraploid
A1	1800	0.095625	1	brod	brod	bord	bord	tetraploid
A2	1800	0.09595	1	brod	brod	bord	bord	tetraploid
A3	1800	0.09605	1	brod	brod	bord	bord	tetraploid
A4	1800	0.096225	1	brod	brod	bord	bord	tetraploid
A5	1800	0.0965	1	brod	brod	bord	bord	tetraploid
A6	1800	0.09615	1	brod	brod	bord	bord	tetraploid
A7	1800	0.096225	1	brod	brod	bord	bord	tetraploid
A8	1800	0.095825	1	brod	brod	bord	bord	tetraploid
A9	1800	0.095525	1	brod	brod	bord	bord	tetraploid
A10	1800	0.096375	1	brod	brod	bord	bord	tetraploid
A11	1800	0.09715	1	brod	brod	bord	bord	tetraploid
A12	1800	0.0966	1	brod	brod	bord	bord	tetraploid
B1	1800	0.097275	1	brod	brod	bord	bord	tetraploid
B2	1800	0.10778	1	M1_32_P1	M1_32	M1	2	tetraploid
B3	1800	0.10435	1	M1_32_P4	M1_32	M1	2	tetraploid
B4	1800	0.10528	1	M1_32_P10	M1_32	M1	4	tetraploid
B5	1800	0.1022	1	M1_32_P25	M1_32	M1	2	tetraploid
B6	1800	0.10815	1	M1_32_P35	M1_32	M1	2	tetraploid
B7	1800	0.10715	1	M1_40_P1	M1_40	M1	2	tetraploid
B8	1800	0.10745	1	M1_40_P13	M1_40	M1	4	tetraploid
B9	1800	0.1041	1	M1_40_P16	M1_40	M1	4	tetraploid
B10	1800	0.10563	1	H2_61_P25	H2_61	H2	4	tetraploid
B11	1800	0.1059	1	H2_57_P4	H2_57	H2	4	tetraploid
B12	1800	0.097325	1	brod	brod	bord	bord	tetraploid
C1	1800	0.0973	1	brod	brod	bord	bord	tetraploid
C2	1800	0.10875	1	M1_49_P1	M1_49	M1	2	tetraploid
C3	1800	0.10835	1	M1_49_P10	M1_49	M1	2	tetraploid
C4	1800	0.10738	1	M1_49_P13	M1_49	M1	4	tetraploid
C5	1800	0.10417	1	M1_49_P35	M1_49	M1	4	tetraploid
C6	1800	0.11035	1	M1_59_P1	M1_59	M1	2	tetraploid
C7	1800	0.10377	1	M1_59_P31	M1_59	M1	2	tetraploid
C8	1800	0.10218	1	M1_59_P35	M1_59	M1	4	tetraploid
C9	1800	0.1112	1	M1_83_P1	M1_83	M1	2	tetraploid
C10	1800	0.10708	1	M1_83_P31	M1_83	M1	2	tetraploid
C11	1800	0.11447	1	M1_83_P35	M1_83	M1	4	tetraploid
C12	1800	0.0973	1	brod	brod	bord	bord	tetraploid
D1	1800	0.097575	1	brod	brod	bord	bord	tetraploid
D2	1800	0.10818	1	H2_18_P1	H2_18	H2	2	tetraploid
D3	1800	0.10843	1	H2_18_P25	H2_18	H2	2	tetraploid
D4	1800	0.10885	1	H2_18_P28	H2_18	H2	4	tetraploid
D5	1800	0.10433	1	H2_18_P35	H2_18	H2	4	tetraploid
D6	1800	0.1061	1	H2_38_P1	H2_38	H2	2	tetraploid
D7	1800	0.10583	1	H2_38_P4	H2_38	H2	4	tetraploid
D8	1800	0.10652	1	H2_38_P25	H2_38	H2	4	tetraploid
D9	1800	0.1078	1	H2_43_P28	H2_43	H2	4	tetraploid
D10	1800	0.10555	1	H2_43_P13	H2_43	H2	4	tetraploid
D11	1800	0.1107	1	H2_43_P13	H2_43	H2	4	tetraploid
D12	1800	0.097275	1	brod	brod	bord	bord	tetraploid
E1	1800	0.097375	1	brod	brod	bord	bord	tetraploid
E2	1800	0.1117	1	H2_43_P1	H2_43	H2	2	tetraploid
E3	1800	0.10885	1	H2_43_P10	H2_43	H2	2	tetraploid
E4	1800	0.10633	1	H2_43_P13	H2_43	H2	4	tetraploid
E5	1800	0.10212	1	H2_43_P35	H2_43	H2	4	tetraploid
E6	1800	0.10677	1	H2_47_P1	H2_47	H2	2	tetraploid
E7	1800	0.11165	1	H2_47_P25	H2_47	H2	2	tetraploid
E8	1800	0.10352	1	H2_47_P28	H2_47	H2	4	tetraploid
E9	1800	0.108	1	H2_47_P35	H2_47	H2	4	tetraploid
E10	1800	0.10775	1	H2_18_P28	H2_18	H2	4	tetraploid
E11	1800	0.10125	1	M1_59_P35	M1_59	M1	4	tetraploid
E12	1800	0.097175	1	brod	brod	bord	bord	tetraploid
F1	1800	0.097775	1	brod	brod	bord	bord	tetraploid
F2	1800	0.1077	1	H2_57_P1	H2_57	H2	2	tetraploid
F3	1800	0.10658	1	H2_57_P4	H2_57	H2	2	tetraploid
F4	1800	0.11095	1	H2_57_P7	H2_57	H2	4	tetraploid
F5	1800	0.10045	1	H2_57_P35	H2_57	H2	4	tetraploid
F6	1800	0.10913	1	H2_61_P1	H2_61	H2	2	tetraploid
F7	1800	0.1104	1	H2_61_P22	H2_61	H2	2	tetraploid
F8	1800	0.10492	1	H2_61_P25	H2_61	H2	4	tetraploid
F9	1800	0.1069	1	H2_61_P35	H2_61	H2	4	tetraploid
F10	1800	0.10538	1	M1_49_P13	M1_49	M1	4	tetraploid
F11	1800	0.1054	1	M1_40_P16	M1_40	M1	4	tetraploid
F12	1800	0.097275	1	brod	brod	bord	bord	tetraploid
G1	1800	0.09695	1	brod	brod	bord	bord	tetraploid
G2	1800	0.10565	1	M1_32_P10	M1_32	M1	4	tetraploid
G3	1800	0.10175	1	H2_61_P25	H2_61	H2	4	tetraploid
G4	1800	0.10585	1	H2_57_P4	H2_57	H2	4	tetraploid
G5	1800	0.10442	1	H2_47_P28	H2_47	H2	4	tetraploid
G6	1800	0.10845	1	H2_38_P4	H2_38	H2	4	tetraploid
G7	1800	0.10565	1	H2_38_P4	H2_38	H2	4	tetraploid
G8	1800	0.1092	1	H2_18_P28	H2_18	H2	4	tetraploid
G9	1800	0.1003	1	M1_59_P35	M1_59	M1	4	tetraploid
G10	1800	0.10353	1	M1_49_P13	M1_49	M1	4	tetraploid
G11	1800	0.10433	1	M1_40_P16	M1_40	M1	4	tetraploid
G12	1800	0.1057	1	brod	brod	bord	bord	tetraploid
H1	1800	0.097675	1	brod	brod	bord	bord	tetraploid
H2	1800	0.097025	1	brod	brod	bord	bord	tetraploid
H3	1800	0.0965	1	brod	brod	bord	bord	tetraploid
H4	1800	0.095675	1	brod	brod	bord	bord	tetraploid
H5	1800	0.09635	1	brod	brod	bord	bord	tetraploid
H6	1800	0.097075	1	brod	brod	bord	bord	tetraploid
H7	1800	0.0973	1	brod	brod	bord	bord	tetraploid
H8	1800	0.09665	1	brod	brod	bord	bord	tetraploid
H9	1800	0.097275	1	brod	brod	bord	bord	tetraploid
H10	1800	0.09795	1	brod	brod	bord	bord	tetraploid
H11	1800	0.096875	1	brod	brod	bord	bord	tetraploid
H12	1800	0.097325	1	brod	brod	bord	bord	tetraploid
A1	2700	0.09575	1	brod	brod	bord	bord	tetraploid
A2	2700	0.095925	1	brod	brod	bord	bord	tetraploid
A3	2700	0.096175	1	brod	brod	bord	bord	tetraploid
A4	2700	0.096275	1	brod	brod	bord	bord	tetraploid
A5	2700	0.09655	1	brod	brod	bord	bord	tetraploid
A6	2700	0.09625	1	brod	brod	bord	bord	tetraploid
A7	2700	0.0963	1	brod	brod	bord	bord	tetraploid
A8	2700	0.095775	1	brod	brod	bord	bord	tetraploid
A9	2700	0.09555	1	brod	brod	bord	bord	tetraploid
A10	2700	0.096425	1	brod	brod	bord	bord	tetraploid
A11	2700	0.09695	1	brod	brod	bord	bord	tetraploid
A12	2700	0.096625	1	brod	brod	bord	bord	tetraploid
B1	2700	0.096875	1	brod	brod	bord	bord	tetraploid
B2	2700	0.10805	1	M1_32_P1	M1_32	M1	2	tetraploid
B3	2700	0.10465	1	M1_32_P4	M1_32	M1	2	tetraploid
B4	2700	0.10568	1	M1_32_P10	M1_32	M1	4	tetraploid
B5	2700	0.10235	1	M1_32_P25	M1_32	M1	2	tetraploid
B6	2700	0.10878	1	M1_32_P35	M1_32	M1	2	tetraploid
B7	2700	0.10748	1	M1_40_P1	M1_40	M1	2	tetraploid
B8	2700	0.1077	1	M1_40_P13	M1_40	M1	4	tetraploid
B9	2700	0.1044	1	M1_40_P16	M1_40	M1	4	tetraploid
B10	2700	0.106	1	H2_61_P25	H2_61	H2	4	tetraploid
B11	2700	0.10613	1	H2_57_P4	H2_57	H2	4	tetraploid
B12	2700	0.0973	1	brod	brod	bord	bord	tetraploid
C1	2700	0.09685	1	brod	brod	bord	bord	tetraploid
C2	2700	0.10878	1	M1_49_P1	M1_49	M1	2	tetraploid
C3	2700	0.10898	1	M1_49_P10	M1_49	M1	2	tetraploid
C4	2700	0.10783	1	M1_49_P13	M1_49	M1	4	tetraploid
C5	2700	0.10433	1	M1_49_P35	M1_49	M1	4	tetraploid
C6	2700	0.11013	1	M1_59_P1	M1_59	M1	2	tetraploid
C7	2700	0.10385	1	M1_59_P31	M1_59	M1	2	tetraploid
C8	2700	0.10223	1	M1_59_P35	M1_59	M1	4	tetraploid
C9	2700	0.11105	1	M1_83_P1	M1_83	M1	2	tetraploid
C10	2700	0.10673	1	M1_83_P31	M1_83	M1	2	tetraploid
C11	2700	0.11417	1	M1_83_P35	M1_83	M1	4	tetraploid
C12	2700	0.096925	1	brod	brod	bord	bord	tetraploid
D1	2700	0.0972	1	brod	brod	bord	bord	tetraploid
D2	2700	0.10873	1	H2_18_P1	H2_18	H2	2	tetraploid
D3	2700	0.10875	1	H2_18_P25	H2_18	H2	2	tetraploid
D4	2700	0.10915	1	H2_18_P28	H2_18	H2	4	tetraploid
D5	2700	0.1048	1	H2_18_P35	H2_18	H2	4	tetraploid
D6	2700	0.10647	1	H2_38_P1	H2_38	H2	2	tetraploid
D7	2700	0.10623	1	H2_38_P4	H2_38	H2	4	tetraploid
D8	2700	0.10673	1	H2_38_P25	H2_38	H2	4	tetraploid
D9	2700	0.10795	1	H2_43_P28	H2_43	H2	4	tetraploid
D10	2700	0.10555	1	H2_43_P13	H2_43	H2	4	tetraploid
D11	2700	0.11025	1	H2_43_P13	H2_43	H2	4	tetraploid
D12	2700	0.096875	1	brod	brod	bord	bord	tetraploid
E1	2700	0.097125	1	brod	brod	bord	bord	tetraploid
E2	2700	0.11212	1	H2_43_P1	H2_43	H2	2	tetraploid
E3	2700	0.10905	1	H2_43_P10	H2_43	H2	2	tetraploid
E4	2700	0.10645	1	H2_43_P13	H2_43	H2	4	tetraploid
E5	2700	0.10215	1	H2_43_P35	H2_43	H2	4	tetraploid
E6	2700	0.10735	1	H2_47_P1	H2_47	H2	2	tetraploid
E7	2700	0.11188	1	H2_47_P25	H2_47	H2	2	tetraploid
E8	2700	0.10365	1	H2_47_P28	H2_47	H2	4	tetraploid
E9	2700	0.10838	1	H2_47_P35	H2_47	H2	4	tetraploid
E10	2700	0.10813	1	H2_18_P28	H2_18	H2	4	tetraploid
E11	2700	0.10135	1	M1_59_P35	M1_59	M1	4	tetraploid
E12	2700	0.097125	1	brod	brod	bord	bord	tetraploid
F1	2700	0.0981	1	brod	brod	bord	bord	tetraploid
F2	2700	0.10865	1	H2_57_P1	H2_57	H2	2	tetraploid
F3	2700	0.10723	1	H2_57_P4	H2_57	H2	2	tetraploid
F4	2700	0.11195	1	H2_57_P7	H2_57	H2	4	tetraploid
F5	2700	0.1007	1	H2_57_P35	H2_57	H2	4	tetraploid
F6	2700	0.10992	1	H2_61_P1	H2_61	H2	2	tetraploid
F7	2700	0.1112	1	H2_61_P22	H2_61	H2	2	tetraploid
F8	2700	0.1053	1	H2_61_P25	H2_61	H2	4	tetraploid
F9	2700	0.10722	1	H2_61_P35	H2_61	H2	4	tetraploid
F10	2700	0.10552	1	M1_49_P13	M1_49	M1	4	tetraploid
F11	2700	0.10583	1	M1_40_P16	M1_40	M1	4	tetraploid
F12	2700	0.097225	1	brod	brod	bord	bord	tetraploid
G1	2700	0.097325	1	brod	brod	bord	bord	tetraploid
G2	2700	0.1066	1	M1_32_P10	M1_32	M1	4	tetraploid
G3	2700	0.10265	1	H2_61_P25	H2_61	H2	4	tetraploid
G4	2700	0.10708	1	H2_57_P4	H2_57	H2	4	tetraploid
G5	2700	0.1057	1	H2_47_P28	H2_47	H2	4	tetraploid
G6	2700	0.10958	1	H2_38_P4	H2_38	H2	4	tetraploid
G7	2700	0.10677	1	H2_38_P4	H2_38	H2	4	tetraploid
G8	2700	0.1103	1	H2_18_P28	H2_18	H2	4	tetraploid
G9	2700	0.10095	1	M1_59_P35	M1_59	M1	4	tetraploid
G10	2700	0.10443	1	M1_49_P13	M1_49	M1	4	tetraploid
G11	2700	0.10533	1	M1_40_P16	M1_40	M1	4	tetraploid
G12	2700	0.10588	1	brod	brod	bord	bord	tetraploid
H1	2700	0.098075	1	brod	brod	bord	bord	tetraploid
H2	2700	0.09715	1	brod	brod	bord	bord	tetraploid
H3	2700	0.096875	1	brod	brod	bord	bord	tetraploid
H4	2700	0.09585	1	brod	brod	bord	bord	tetraploid
H5	2700	0.0966	1	brod	brod	bord	bord	tetraploid
H6	2700	0.097475	1	brod	brod	bord	bord	tetraploid
H7	2700	0.097625	1	brod	brod	bord	bord	tetraploid
H8	2700	0.097125	1	brod	brod	bord	bord	tetraploid
H9	2700	0.09765	1	brod	brod	bord	bord	tetraploid
H10	2700	0.098175	1	brod	brod	bord	bord	tetraploid
H11	2700	0.097325	1	brod	brod	bord	bord	tetraploid
H12	2700	0.097675	1	brod	brod	bord	bord	tetraploid
A1	3600	0.0959	1	brod	brod	bord	bord	tetraploid
A2	3600	0.0961	1	brod	brod	bord	bord	tetraploid
A3	3600	0.09625	1	brod	brod	bord	bord	tetraploid
A4	3600	0.0962	1	brod	brod	bord	bord	tetraploid
A5	3600	0.096625	1	brod	brod	bord	bord	tetraploid
A6	3600	0.09625	1	brod	brod	bord	bord	tetraploid
A7	3600	0.096425	1	brod	brod	bord	bord	tetraploid
A8	3600	0.09585	1	brod	brod	bord	bord	tetraploid
A9	3600	0.0959	1	brod	brod	bord	bord	tetraploid
A10	3600	0.096525	1	brod	brod	bord	bord	tetraploid
A11	3600	0.097275	1	brod	brod	bord	bord	tetraploid
A12	3600	0.096825	1	brod	brod	bord	bord	tetraploid
B1	3600	0.0972	1	brod	brod	bord	bord	tetraploid
B2	3600	0.10923	1	M1_32_P1	M1_32	M1	2	tetraploid
B3	3600	0.10588	1	M1_32_P4	M1_32	M1	2	tetraploid
B4	3600	0.10708	1	M1_32_P10	M1_32	M1	4	tetraploid
B5	3600	0.10312	1	M1_32_P25	M1_32	M1	2	tetraploid
B6	3600	0.10965	1	M1_32_P35	M1_32	M1	2	tetraploid
B7	3600	0.10883	1	M1_40_P1	M1_40	M1	2	tetraploid
B8	3600	0.10863	1	M1_40_P13	M1_40	M1	4	tetraploid
B9	3600	0.10495	1	M1_40_P16	M1_40	M1	4	tetraploid
B10	3600	0.10698	1	H2_61_P25	H2_61	H2	4	tetraploid
B11	3600	0.10685	1	H2_57_P4	H2_57	H2	4	tetraploid
B12	3600	0.0975	1	brod	brod	bord	bord	tetraploid
C1	3600	0.097325	1	brod	brod	bord	bord	tetraploid
C2	3600	0.1103	1	M1_49_P1	M1_49	M1	2	tetraploid
C3	3600	0.11038	1	M1_49_P10	M1_49	M1	2	tetraploid
C4	3600	0.10928	1	M1_49_P13	M1_49	M1	4	tetraploid
C5	3600	0.10515	1	M1_49_P35	M1_49	M1	4	tetraploid
C6	3600	0.11105	1	M1_59_P1	M1_59	M1	2	tetraploid
C7	3600	0.10465	1	M1_59_P31	M1_59	M1	2	tetraploid
C8	3600	0.10302	1	M1_59_P35	M1_59	M1	4	tetraploid
C9	3600	0.1121	1	M1_83_P1	M1_83	M1	2	tetraploid
C10	3600	0.10755	1	M1_83_P31	M1_83	M1	2	tetraploid
C11	3600	0.11508	1	M1_83_P35	M1_83	M1	4	tetraploid
C12	3600	0.097225	1	brod	brod	bord	bord	tetraploid
D1	3600	0.09765	1	brod	brod	bord	bord	tetraploid
D2	3600	0.11005	1	H2_18_P1	H2_18	H2	2	tetraploid
D3	3600	0.1099	1	H2_18_P25	H2_18	H2	2	tetraploid
D4	3600	0.11023	1	H2_18_P28	H2_18	H2	4	tetraploid
D5	3600	0.1059	1	H2_18_P35	H2_18	H2	4	tetraploid
D6	3600	0.10775	1	H2_38_P1	H2_38	H2	2	tetraploid
D7	3600	0.10717	1	H2_38_P4	H2_38	H2	4	tetraploid
D8	3600	0.10778	1	H2_38_P25	H2_38	H2	4	tetraploid
D9	3600	0.10895	1	H2_43_P28	H2_43	H2	4	tetraploid
D10	3600	0.10655	1	H2_43_P13	H2_43	H2	4	tetraploid
D11	3600	0.111	1	H2_43_P13	H2_43	H2	4	tetraploid
D12	3600	0.0974	1	brod	brod	bord	bord	tetraploid
E1	3600	0.097625	1	brod	brod	bord	bord	tetraploid
E2	3600	0.11335	1	H2_43_P1	H2_43	H2	2	tetraploid
E3	3600	0.1102	1	H2_43_P10	H2_43	H2	2	tetraploid
E4	3600	0.10748	1	H2_43_P13	H2_43	H2	4	tetraploid
E5	3600	0.10265	1	H2_43_P35	H2_43	H2	4	tetraploid
E6	3600	0.10863	1	H2_47_P1	H2_47	H2	2	tetraploid
E7	3600	0.1131	1	H2_47_P25	H2_47	H2	2	tetraploid
E8	3600	0.10455	1	H2_47_P28	H2_47	H2	4	tetraploid
E9	3600	0.1096	1	H2_47_P35	H2_47	H2	4	tetraploid
E10	3600	0.10925	1	H2_18_P28	H2_18	H2	4	tetraploid
E11	3600	0.10223	1	M1_59_P35	M1_59	M1	4	tetraploid
E12	3600	0.097625	1	brod	brod	bord	bord	tetraploid
F1	3600	0.0987	1	brod	brod	bord	bord	tetraploid
F2	3600	0.11025	1	H2_57_P1	H2_57	H2	2	tetraploid
F3	3600	0.10865	1	H2_57_P4	H2_57	H2	2	tetraploid
F4	3600	0.1138	1	H2_57_P7	H2_57	H2	4	tetraploid
F5	3600	0.10155	1	H2_57_P35	H2_57	H2	4	tetraploid
F6	3600	0.11123	1	H2_61_P1	H2_61	H2	2	tetraploid
F7	3600	0.11255	1	H2_61_P22	H2_61	H2	2	tetraploid
F8	3600	0.1063	1	H2_61_P25	H2_61	H2	4	tetraploid
F9	3600	0.10853	1	H2_61_P35	H2_61	H2	4	tetraploid
F10	3600	0.1067	1	M1_49_P13	M1_49	M1	4	tetraploid
F11	3600	0.10688	1	M1_40_P16	M1_40	M1	4	tetraploid
F12	3600	0.0977	1	brod	brod	bord	bord	tetraploid
G1	3600	0.09805	1	brod	brod	bord	bord	tetraploid
G2	3600	0.10808	1	M1_32_P10	M1_32	M1	4	tetraploid
G3	3600	0.1038	1	H2_61_P25	H2_61	H2	4	tetraploid
G4	3600	0.10855	1	H2_57_P4	H2_57	H2	4	tetraploid
G5	3600	0.10693	1	H2_47_P28	H2_47	H2	4	tetraploid
G6	3600	0.11095	1	H2_38_P4	H2_38	H2	4	tetraploid
G7	3600	0.1076	1	H2_38_P4	H2_38	H2	4	tetraploid
G8	3600	0.11155	1	H2_18_P28	H2_18	H2	4	tetraploid
G9	3600	0.10153	1	M1_59_P35	M1_59	M1	4	tetraploid
G10	3600	0.10545	1	M1_49_P13	M1_49	M1	4	tetraploid
G11	3600	0.10618	1	M1_40_P16	M1_40	M1	4	tetraploid
G12	3600	0.1067	1	brod	brod	bord	bord	tetraploid
H1	3600	0.098475	1	brod	brod	bord	bord	tetraploid
H2	3600	0.097625	1	brod	brod	bord	bord	tetraploid
H3	3600	0.09725	1	brod	brod	bord	bord	tetraploid
H4	3600	0.096275	1	brod	brod	bord	bord	tetraploid
H5	3600	0.096975	1	brod	brod	bord	bord	tetraploid
H6	3600	0.097825	1	brod	brod	bord	bord	tetraploid
H7	3600	0.0981	1	brod	brod	bord	bord	tetraploid
H8	3600	0.0975	1	brod	brod	bord	bord	tetraploid
H9	3600	0.09805	1	brod	brod	bord	bord	tetraploid
H10	3600	0.098775	1	brod	brod	bord	bord	tetraploid
H11	3600	0.0978	1	brod	brod	bord	bord	tetraploid
H12	3600	0.098175	1	brod	brod	bord	bord	tetraploid
A1	4501	0.095975	1	brod	brod	bord	bord	tetraploid
A2	4501	0.0961	1	brod	brod	bord	bord	tetraploid
A3	4501	0.096225	1	brod	brod	bord	bord	tetraploid
A4	4501	0.096325	1	brod	brod	bord	bord	tetraploid
A5	4501	0.096725	1	brod	brod	bord	bord	tetraploid
A6	4501	0.096175	1	brod	brod	bord	bord	tetraploid
A7	4501	0.0962	1	brod	brod	bord	bord	tetraploid
A8	4501	0.09555	1	brod	brod	bord	bord	tetraploid
A9	4501	0.09535	1	brod	brod	bord	bord	tetraploid
A10	4501	0.096325	1	brod	brod	bord	bord	tetraploid
A11	4501	0.0968	1	brod	brod	bord	bord	tetraploid
A12	4501	0.0963	1	brod	brod	bord	bord	tetraploid
B1	4501	0.0967	1	brod	brod	bord	bord	tetraploid
B2	4501	0.1098	1	M1_32_P1	M1_32	M1	2	tetraploid
B3	4501	0.10613	1	M1_32_P4	M1_32	M1	2	tetraploid
B4	4501	0.10745	1	M1_32_P10	M1_32	M1	4	tetraploid
B5	4501	0.10313	1	M1_32_P25	M1_32	M1	2	tetraploid
B6	4501	0.11015	1	M1_32_P35	M1_32	M1	2	tetraploid
B7	4501	0.1087	1	M1_40_P1	M1_40	M1	2	tetraploid
B8	4501	0.10888	1	M1_40_P13	M1_40	M1	4	tetraploid
B9	4501	0.1052	1	M1_40_P16	M1_40	M1	4	tetraploid
B10	4501	0.1074	1	H2_61_P25	H2_61	H2	4	tetraploid
B11	4501	0.10688	1	H2_57_P4	H2_57	H2	4	tetraploid
B12	4501	0.096975	1	brod	brod	bord	bord	tetraploid
C1	4501	0.0965	1	brod	brod	bord	bord	tetraploid
C2	4501	0.11063	1	M1_49_P1	M1_49	M1	2	tetraploid
C3	4501	0.11123	1	M1_49_P10	M1_49	M1	2	tetraploid
C4	4501	0.10978	1	M1_49_P13	M1_49	M1	4	tetraploid
C5	4501	0.10508	1	M1_49_P35	M1_49	M1	4	tetraploid
C6	4501	0.11135	1	M1_59_P1	M1_59	M1	2	tetraploid
C7	4501	0.10453	1	M1_59_P31	M1_59	M1	2	tetraploid
C8	4501	0.10278	1	M1_59_P35	M1_59	M1	4	tetraploid
C9	4501	0.11238	1	M1_83_P1	M1_83	M1	2	tetraploid
C10	4501	0.10742	1	M1_83_P31	M1_83	M1	2	tetraploid
C11	4501	0.11535	1	M1_83_P35	M1_83	M1	4	tetraploid
C12	4501	0.09655	1	brod	brod	bord	bord	tetraploid
D1	4501	0.097075	1	brod	brod	bord	bord	tetraploid
D2	4501	0.11033	1	H2_18_P1	H2_18	H2	2	tetraploid
D3	4501	0.11028	1	H2_18_P25	H2_18	H2	2	tetraploid
D4	4501	0.11025	1	H2_18_P28	H2_18	H2	4	tetraploid
D5	4501	0.10608	1	H2_18_P35	H2_18	H2	4	tetraploid
D6	4501	0.1082	1	H2_38_P1	H2_38	H2	2	tetraploid
D7	4501	0.10715	1	H2_38_P4	H2_38	H2	4	tetraploid
D8	4501	0.10755	1	H2_38_P25	H2_38	H2	4	tetraploid
D9	4501	0.10888	1	H2_43_P28	H2_43	H2	4	tetraploid
D10	4501	0.10635	1	H2_43_P13	H2_43	H2	4	tetraploid
D11	4501	0.1108	1	H2_43_P13	H2_43	H2	4	tetraploid
D12	4501	0.09645	1	brod	brod	bord	bord	tetraploid
E1	4501	0.0969	1	brod	brod	bord	bord	tetraploid
E2	4501	0.11358	1	H2_43_P1	H2_43	H2	2	tetraploid
E3	4501	0.11038	1	H2_43_P10	H2_43	H2	2	tetraploid
E4	4501	0.10735	1	H2_43_P13	H2_43	H2	4	tetraploid
E5	4501	0.10233	1	H2_43_P35	H2_43	H2	4	tetraploid
E6	4501	0.10915	1	H2_47_P1	H2_47	H2	2	tetraploid
E7	4501	0.11343	1	H2_47_P25	H2_47	H2	2	tetraploid
E8	4501	0.10475	1	H2_47_P28	H2_47	H2	4	tetraploid
E9	4501	0.10975	1	H2_47_P35	H2_47	H2	4	tetraploid
E10	4501	0.10958	1	H2_18_P28	H2_18	H2	4	tetraploid
E11	4501	0.10185	1	M1_59_P35	M1_59	M1	4	tetraploid
E12	4501	0.09695	1	brod	brod	bord	bord	tetraploid
F1	4501	0.097775	1	brod	brod	bord	bord	tetraploid
F2	4501	0.11025	1	H2_57_P1	H2_57	H2	2	tetraploid
F3	4501	0.10875	1	H2_57_P4	H2_57	H2	2	tetraploid
F4	4501	0.1147	1	H2_57_P7	H2_57	H2	4	tetraploid
F5	4501	0.10105	1	H2_57_P35	H2_57	H2	4	tetraploid
F6	4501	0.11147	1	H2_61_P1	H2_61	H2	2	tetraploid
F7	4501	0.11297	1	H2_61_P22	H2_61	H2	2	tetraploid
F8	4501	0.10635	1	H2_61_P25	H2_61	H2	4	tetraploid
F9	4501	0.10863	1	H2_61_P35	H2_61	H2	4	tetraploid
F10	4501	0.10678	1	M1_49_P13	M1_49	M1	4	tetraploid
F11	4501	0.10697	1	M1_40_P16	M1_40	M1	4	tetraploid
F12	4501	0.0971	1	brod	brod	bord	bord	tetraploid
G1	4501	0.096975	1	brod	brod	bord	bord	tetraploid
G2	4501	0.10785	1	M1_32_P10	M1_32	M1	4	tetraploid
G3	4501	0.1035	1	H2_61_P25	H2_61	H2	4	tetraploid
G4	4501	0.10882	1	H2_57_P4	H2_57	H2	4	tetraploid
G5	4501	0.10692	1	H2_47_P28	H2_47	H2	4	tetraploid
G6	4501	0.11088	1	H2_38_P4	H2_38	H2	4	tetraploid
G7	4501	0.1072	1	H2_38_P4	H2_38	H2	4	tetraploid
G8	4501	0.1117	1	H2_18_P28	H2_18	H2	4	tetraploid
G9	4501	0.10078	1	M1_59_P35	M1_59	M1	4	tetraploid
G10	4501	0.1052	1	M1_49_P13	M1_49	M1	4	tetraploid
G11	4501	0.10563	1	M1_40_P16	M1_40	M1	4	tetraploid
G12	4501	0.10583	1	brod	brod	bord	bord	tetraploid
H1	4501	0.097375	1	brod	brod	bord	bord	tetraploid
H2	4501	0.096525	1	brod	brod	bord	bord	tetraploid
H3	4501	0.09605	1	brod	brod	bord	bord	tetraploid
H4	4501	0.0951	1	brod	brod	bord	bord	tetraploid
H5	4501	0.095675	1	brod	brod	bord	bord	tetraploid
H6	4501	0.0966	1	brod	brod	bord	bord	tetraploid
H7	4501	0.096875	1	brod	brod	bord	bord	tetraploid
H8	4501	0.09635	1	brod	brod	bord	bord	tetraploid
H9	4501	0.096875	1	brod	brod	bord	bord	tetraploid
H10	4501	0.09755	1	brod	brod	bord	bord	tetraploid
H11	4501	0.0967	1	brod	brod	bord	bord	tetraploid
H12	4501	0.09695	1	brod	brod	bord	bord	tetraploid
A1	5401	0.095975	1	brod	brod	bord	bord	tetraploid
A2	5401	0.09615	1	brod	brod	bord	bord	tetraploid
A3	5401	0.096275	1	brod	brod	bord	bord	tetraploid
A4	5401	0.096275	1	brod	brod	bord	bord	tetraploid
A5	5401	0.096575	1	brod	brod	bord	bord	tetraploid
A6	5401	0.096275	1	brod	brod	bord	bord	tetraploid
A7	5401	0.096275	1	brod	brod	bord	bord	tetraploid
A8	5401	0.095675	1	brod	brod	bord	bord	tetraploid
A9	5401	0.0954	1	brod	brod	bord	bord	tetraploid
A10	5401	0.096425	1	brod	brod	bord	bord	tetraploid
A11	5401	0.0969	1	brod	brod	bord	bord	tetraploid
A12	5401	0.096425	1	brod	brod	bord	bord	tetraploid
B1	5401	0.096925	1	brod	brod	bord	bord	tetraploid
B2	5401	0.11133	1	M1_32_P1	M1_32	M1	2	tetraploid
B3	5401	0.10758	1	M1_32_P4	M1_32	M1	2	tetraploid
B4	5401	0.10898	1	M1_32_P10	M1_32	M1	4	tetraploid
B5	5401	0.10415	1	M1_32_P25	M1_32	M1	2	tetraploid
B6	5401	0.11147	1	M1_32_P35	M1_32	M1	2	tetraploid
B7	5401	0.1102	1	M1_40_P1	M1_40	M1	2	tetraploid
B8	5401	0.11025	1	M1_40_P13	M1_40	M1	4	tetraploid
B9	5401	0.10605	1	M1_40_P16	M1_40	M1	4	tetraploid
B10	5401	0.10853	1	H2_61_P25	H2_61	H2	4	tetraploid
B11	5401	0.1078	1	H2_57_P4	H2_57	H2	4	tetraploid
B12	5401	0.09715	1	brod	brod	bord	bord	tetraploid
C1	5401	0.096925	1	brod	brod	bord	bord	tetraploid
C2	5401	0.11258	1	M1_49_P1	M1_49	M1	2	tetraploid
C3	5401	0.11308	1	M1_49_P10	M1_49	M1	2	tetraploid
C4	5401	0.11168	1	M1_49_P13	M1_49	M1	4	tetraploid
C5	5401	0.1062	1	M1_49_P35	M1_49	M1	4	tetraploid
C6	5401	0.11275	1	M1_59_P1	M1_59	M1	2	tetraploid
C7	5401	0.10573	1	M1_59_P31	M1_59	M1	2	tetraploid
C8	5401	0.10388	1	M1_59_P35	M1_59	M1	4	tetraploid
C9	5401	0.11407	1	M1_83_P1	M1_83	M1	2	tetraploid
C10	5401	0.10855	1	M1_83_P31	M1_83	M1	2	tetraploid
C11	5401	0.11695	1	M1_83_P35	M1_83	M1	4	tetraploid
C12	5401	0.09695	1	brod	brod	bord	bord	tetraploid
D1	5401	0.0974	1	brod	brod	bord	bord	tetraploid
D2	5401	0.11202	1	H2_18_P1	H2_18	H2	2	tetraploid
D3	5401	0.11172	1	H2_18_P25	H2_18	H2	2	tetraploid
D4	5401	0.1116	1	H2_18_P28	H2_18	H2	4	tetraploid
D5	5401	0.10755	1	H2_18_P35	H2_18	H2	4	tetraploid
D6	5401	0.1098	1	H2_38_P1	H2_38	H2	2	tetraploid
D7	5401	0.1087	1	H2_38_P4	H2_38	H2	4	tetraploid
D8	5401	0.10908	1	H2_38_P25	H2_38	H2	4	tetraploid
D9	5401	0.11038	1	H2_43_P28	H2_43	H2	4	tetraploid
D10	5401	0.1076	1	H2_43_P13	H2_43	H2	4	tetraploid
D11	5401	0.112	1	H2_43_P13	H2_43	H2	4	tetraploid
D12	5401	0.097	1	brod	brod	bord	bord	tetraploid
E1	5401	0.0972	1	brod	brod	bord	bord	tetraploid
E2	5401	0.11493	1	H2_43_P1	H2_43	H2	2	tetraploid
E3	5401	0.1115	1	H2_43_P10	H2_43	H2	2	tetraploid
E4	5401	0.10833	1	H2_43_P13	H2_43	H2	4	tetraploid
E5	5401	0.1029	1	H2_43_P35	H2_43	H2	4	tetraploid
E6	5401	0.1107	1	H2_47_P1	H2_47	H2	2	tetraploid
E7	5401	0.11498	1	H2_47_P25	H2_47	H2	2	tetraploid
E8	5401	0.1056	1	H2_47_P28	H2_47	H2	4	tetraploid
E9	5401	0.11093	1	H2_47_P35	H2_47	H2	4	tetraploid
E10	5401	0.11068	1	H2_18_P28	H2_18	H2	4	tetraploid
E11	5401	0.10232	1	M1_59_P35	M1_59	M1	4	tetraploid
E12	5401	0.097025	1	brod	brod	bord	bord	tetraploid
F1	5401	0.097975	1	brod	brod	bord	bord	tetraploid
F2	5401	0.11168	1	H2_57_P1	H2_57	H2	2	tetraploid
F3	5401	0.11005	1	H2_57_P4	H2_57	H2	2	tetraploid
F4	5401	0.11688	1	H2_57_P7	H2_57	H2	4	tetraploid
F5	5401	0.10162	1	H2_57_P35	H2_57	H2	4	tetraploid
F6	5401	0.1129	1	H2_61_P1	H2_61	H2	2	tetraploid
F7	5401	0.11445	1	H2_61_P22	H2_61	H2	2	tetraploid
F8	5401	0.10753	1	H2_61_P25	H2_61	H2	4	tetraploid
F9	5401	0.11003	1	H2_61_P35	H2_61	H2	4	tetraploid
F10	5401	0.10798	1	M1_49_P13	M1_49	M1	4	tetraploid
F11	5401	0.10808	1	M1_40_P16	M1_40	M1	4	tetraploid
F12	5401	0.0974	1	brod	brod	bord	bord	tetraploid
G1	5401	0.09715	1	brod	brod	bord	bord	tetraploid
G2	5401	0.10915	1	M1_32_P10	M1_32	M1	4	tetraploid
G3	5401	0.10445	1	H2_61_P25	H2_61	H2	4	tetraploid
G4	5401	0.11035	1	H2_57_P4	H2_57	H2	4	tetraploid
G5	5401	0.10828	1	H2_47_P28	H2_47	H2	4	tetraploid
G6	5401	0.11245	1	H2_38_P4	H2_38	H2	4	tetraploid
G7	5401	0.10828	1	H2_38_P4	H2_38	H2	4	tetraploid
G8	5401	0.11325	1	H2_18_P28	H2_18	H2	4	tetraploid
G9	5401	0.1012	1	M1_59_P35	M1_59	M1	4	tetraploid
G10	5401	0.10613	1	M1_49_P13	M1_49	M1	4	tetraploid
G11	5401	0.10668	1	M1_40_P16	M1_40	M1	4	tetraploid
G12	5401	0.10677	1	brod	brod	bord	bord	tetraploid
H1	5401	0.097925	1	brod	brod	bord	bord	tetraploid
H2	5401	0.097075	1	brod	brod	bord	bord	tetraploid
H3	5401	0.096675	1	brod	brod	bord	bord	tetraploid
H4	5401	0.095625	1	brod	brod	bord	bord	tetraploid
H5	5401	0.096225	1	brod	brod	bord	bord	tetraploid
H6	5401	0.09705	1	brod	brod	bord	bord	tetraploid
H7	5401	0.09735	1	brod	brod	bord	bord	tetraploid
H8	5401	0.0968	1	brod	brod	bord	bord	tetraploid
H9	5401	0.0976	1	brod	brod	bord	bord	tetraploid
H10	5401	0.097925	1	brod	brod	bord	bord	tetraploid
H11	5401	0.097075	1	brod	brod	bord	bord	tetraploid
H12	5401	0.0973	1	brod	brod	bord	bord	tetraploid
A1	6301	0.0961	1	brod	brod	bord	bord	tetraploid
A2	6301	0.0963	1	brod	brod	bord	bord	tetraploid
A3	6301	0.096325	1	brod	brod	bord	bord	tetraploid
A4	6301	0.0964	1	brod	brod	bord	bord	tetraploid
A5	6301	0.0967	1	brod	brod	bord	bord	tetraploid
A6	6301	0.096425	1	brod	brod	bord	bord	tetraploid
A7	6301	0.096325	1	brod	brod	bord	bord	tetraploid
A8	6301	0.0957	1	brod	brod	bord	bord	tetraploid
A9	6301	0.095425	1	brod	brod	bord	bord	tetraploid
A10	6301	0.0963	1	brod	brod	bord	bord	tetraploid
A11	6301	0.096875	1	brod	brod	bord	bord	tetraploid
A12	6301	0.096775	1	brod	brod	bord	bord	tetraploid
B1	6301	0.096975	1	brod	brod	bord	bord	tetraploid
B2	6301	0.1129	1	M1_32_P1	M1_32	M1	2	tetraploid
B3	6301	0.10908	1	M1_32_P4	M1_32	M1	2	tetraploid
B4	6301	0.11055	1	M1_32_P10	M1_32	M1	4	tetraploid
B5	6301	0.10508	1	M1_32_P25	M1_32	M1	2	tetraploid
B6	6301	0.11325	1	M1_32_P35	M1_32	M1	2	tetraploid
B7	6301	0.11125	1	M1_40_P1	M1_40	M1	2	tetraploid
B8	6301	0.11182	1	M1_40_P13	M1_40	M1	4	tetraploid
B9	6301	0.10703	1	M1_40_P16	M1_40	M1	4	tetraploid
B10	6301	0.11013	1	H2_61_P25	H2_61	H2	4	tetraploid
B11	6301	0.10875	1	H2_57_P4	H2_57	H2	4	tetraploid
B12	6301	0.097425	1	brod	brod	bord	bord	tetraploid
C1	6301	0.097025	1	brod	brod	bord	bord	tetraploid
C2	6301	0.11455	1	M1_49_P1	M1_49	M1	2	tetraploid
C3	6301	0.11513	1	M1_49_P10	M1_49	M1	2	tetraploid
C4	6301	0.11363	1	M1_49_P13	M1_49	M1	4	tetraploid
C5	6301	0.10725	1	M1_49_P35	M1_49	M1	4	tetraploid
C6	6301	0.11393	1	M1_59_P1	M1_59	M1	2	tetraploid
C7	6301	0.1066	1	M1_59_P31	M1_59	M1	2	tetraploid
C8	6301	0.1047	1	M1_59_P35	M1_59	M1	4	tetraploid
C9	6301	0.11538	1	M1_83_P1	M1_83	M1	2	tetraploid
C10	6301	0.10938	1	M1_83_P31	M1_83	M1	2	tetraploid
C11	6301	0.1186	1	M1_83_P35	M1_83	M1	4	tetraploid
C12	6301	0.09695	1	brod	brod	bord	bord	tetraploid
D1	6301	0.097275	1	brod	brod	bord	bord	tetraploid
D2	6301	0.11343	1	H2_18_P1	H2_18	H2	2	tetraploid
D3	6301	0.11322	1	H2_18_P25	H2_18	H2	2	tetraploid
D4	6301	0.11253	1	H2_18_P28	H2_18	H2	4	tetraploid
D5	6301	0.10878	1	H2_18_P35	H2_18	H2	4	tetraploid
D6	6301	0.11122	1	H2_38_P1	H2_38	H2	2	tetraploid
D7	6301	0.10985	1	H2_38_P4	H2_38	H2	4	tetraploid
D8	6301	0.11002	1	H2_38_P25	H2_38	H2	4	tetraploid
D9	6301	0.11152	1	H2_43_P28	H2_43	H2	4	tetraploid
D10	6301	0.10873	1	H2_43_P13	H2_43	H2	4	tetraploid
D11	6301	0.1131	1	H2_43_P13	H2_43	H2	4	tetraploid
D12	6301	0.096975	1	brod	brod	bord	bord	tetraploid
E1	6301	0.09715	1	brod	brod	bord	bord	tetraploid
E2	6301	0.11608	1	H2_43_P1	H2_43	H2	2	tetraploid
E3	6301	0.1125	1	H2_43_P10	H2_43	H2	2	tetraploid
E4	6301	0.10898	1	H2_43_P13	H2_43	H2	4	tetraploid
E5	6301	0.10337	1	H2_43_P35	H2_43	H2	4	tetraploid
E6	6301	0.11205	1	H2_47_P1	H2_47	H2	2	tetraploid
E7	6301	0.11628	1	H2_47_P25	H2_47	H2	2	tetraploid
E8	6301	0.10652	1	H2_47_P28	H2_47	H2	4	tetraploid
E9	6301	0.11213	1	H2_47_P35	H2_47	H2	4	tetraploid
E10	6301	0.11195	1	H2_18_P28	H2_18	H2	4	tetraploid
E11	6301	0.10265	1	M1_59_P35	M1_59	M1	4	tetraploid
E12	6301	0.09695	1	brod	brod	bord	bord	tetraploid
F1	6301	0.097875	1	brod	brod	bord	bord	tetraploid
F2	6301	0.11325	1	H2_57_P1	H2_57	H2	2	tetraploid
F3	6301	0.11138	1	H2_57_P4	H2_57	H2	2	tetraploid
F4	6301	0.11925	1	H2_57_P7	H2_57	H2	4	tetraploid
F5	6301	0.10208	1	H2_57_P35	H2_57	H2	4	tetraploid
F6	6301	0.11443	1	H2_61_P1	H2_61	H2	2	tetraploid
F7	6301	0.11613	1	H2_61_P22	H2_61	H2	2	tetraploid
F8	6301	0.1083	1	H2_61_P25	H2_61	H2	4	tetraploid
F9	6301	0.11118	1	H2_61_P35	H2_61	H2	4	tetraploid
F10	6301	0.10865	1	M1_49_P13	M1_49	M1	4	tetraploid
F11	6301	0.10885	1	M1_40_P16	M1_40	M1	4	tetraploid
F12	6301	0.097225	1	brod	brod	bord	bord	tetraploid
G1	6301	0.097225	1	brod	brod	bord	bord	tetraploid
G2	6301	0.1104	1	M1_32_P10	M1_32	M1	4	tetraploid
G3	6301	0.1051	1	H2_61_P25	H2_61	H2	4	tetraploid
G4	6301	0.11178	1	H2_57_P4	H2_57	H2	4	tetraploid
G5	6301	0.10975	1	H2_47_P28	H2_47	H2	4	tetraploid
G6	6301	0.11393	1	H2_38_P4	H2_38	H2	4	tetraploid
G7	6301	0.10958	1	H2_38_P4	H2_38	H2	4	tetraploid
G8	6301	0.11515	1	H2_18_P28	H2_18	H2	4	tetraploid
G9	6301	0.1016	1	M1_59_P35	M1_59	M1	4	tetraploid
G10	6301	0.10733	1	M1_49_P13	M1_49	M1	4	tetraploid
G11	6301	0.10788	1	M1_40_P16	M1_40	M1	4	tetraploid
G12	6301	0.10768	1	brod	brod	bord	bord	tetraploid
H1	6301	0.097975	1	brod	brod	bord	bord	tetraploid
H2	6301	0.09715	1	brod	brod	bord	bord	tetraploid
H3	6301	0.0968	1	brod	brod	bord	bord	tetraploid
H4	6301	0.095725	1	brod	brod	bord	bord	tetraploid
H5	6301	0.0963	1	brod	brod	bord	bord	tetraploid
H6	6301	0.0975	1	brod	brod	bord	bord	tetraploid
H7	6301	0.09745	1	brod	brod	bord	bord	tetraploid
H8	6301	0.09685	1	brod	brod	bord	bord	tetraploid
H9	6301	0.09765	1	brod	brod	bord	bord	tetraploid
H10	6301	0.098075	1	brod	brod	bord	bord	tetraploid
H11	6301	0.0973	1	brod	brod	bord	bord	tetraploid
H12	6301	0.097525	1	brod	brod	bord	bord	tetraploid
A1	7201	0.096125	1	brod	brod	bord	bord	tetraploid
A2	7201	0.09635	1	brod	brod	bord	bord	tetraploid
A3	7201	0.09625	1	brod	brod	bord	bord	tetraploid
A4	7201	0.096375	1	brod	brod	bord	bord	tetraploid
A5	7201	0.09665	1	brod	brod	bord	bord	tetraploid
A6	7201	0.0963	1	brod	brod	bord	bord	tetraploid
A7	7201	0.096375	1	brod	brod	bord	bord	tetraploid
A8	7201	0.095875	1	brod	brod	bord	bord	tetraploid
A9	7201	0.095675	1	brod	brod	bord	bord	tetraploid
A10	7201	0.09655	1	brod	brod	bord	bord	tetraploid
A11	7201	0.097225	1	brod	brod	bord	bord	tetraploid
A12	7201	0.09685	1	brod	brod	bord	bord	tetraploid
B1	7201	0.09725	1	brod	brod	bord	bord	tetraploid
B2	7201	0.11485	1	M1_32_P1	M1_32	M1	2	tetraploid
B3	7201	0.1106	1	M1_32_P4	M1_32	M1	2	tetraploid
B4	7201	0.11255	1	M1_32_P10	M1_32	M1	4	tetraploid
B5	7201	0.10613	1	M1_32_P25	M1_32	M1	2	tetraploid
B6	7201	0.115	1	M1_32_P35	M1_32	M1	2	tetraploid
B7	7201	0.11298	1	M1_40_P1	M1_40	M1	2	tetraploid
B8	7201	0.11343	1	M1_40_P13	M1_40	M1	4	tetraploid
B9	7201	0.10838	1	M1_40_P16	M1_40	M1	4	tetraploid
B10	7201	0.11185	1	H2_61_P25	H2_61	H2	4	tetraploid
B11	7201	0.10995	1	H2_57_P4	H2_57	H2	4	tetraploid
B12	7201	0.09745	1	brod	brod	bord	bord	tetraploid
C1	7201	0.097175	1	brod	brod	bord	bord	tetraploid
C2	7201	0.11653	1	M1_49_P1	M1_49	M1	2	tetraploid
C3	7201	0.11752	1	M1_49_P10	M1_49	M1	2	tetraploid
C4	7201	0.11585	1	M1_49_P13	M1_49	M1	4	tetraploid
C5	7201	0.1083	1	M1_49_P35	M1_49	M1	4	tetraploid
C6	7201	0.1155	1	M1_59_P1	M1_59	M1	2	tetraploid
C7	7201	0.10763	1	M1_59_P31	M1_59	M1	2	tetraploid
C8	7201	0.10563	1	M1_59_P35	M1_59	M1	4	tetraploid
C9	7201	0.11713	1	M1_83_P1	M1_83	M1	2	tetraploid
C10	7201	0.11043	1	M1_83_P31	M1_83	M1	2	tetraploid
C11	7201	0.12035	1	M1_83_P35	M1_83	M1	4	tetraploid
C12	7201	0.0971	1	brod	brod	bord	bord	tetraploid
D1	7201	0.097375	1	brod	brod	bord	bord	tetraploid
D2	7201	0.11528	1	H2_18_P1	H2_18	H2	2	tetraploid
D3	7201	0.11493	1	H2_18_P25	H2_18	H2	2	tetraploid
D4	7201	0.11365	1	H2_18_P28	H2_18	H2	4	tetraploid
D5	7201	0.11035	1	H2_18_P35	H2_18	H2	4	tetraploid
D6	7201	0.11315	1	H2_38_P1	H2_38	H2	2	tetraploid
D7	7201	0.11153	1	H2_38_P4	H2_38	H2	4	tetraploid
D8	7201	0.11125	1	H2_38_P25	H2_38	H2	4	tetraploid
D9	7201	0.11295	1	H2_43_P28	H2_43	H2	4	tetraploid
D10	7201	0.10983	1	H2_43_P13	H2_43	H2	4	tetraploid
D11	7201	0.11403	1	H2_43_P13	H2_43	H2	4	tetraploid
D12	7201	0.097075	1	brod	brod	bord	bord	tetraploid
E1	7201	0.09725	1	brod	brod	bord	bord	tetraploid
E2	7201	0.1174	1	H2_43_P1	H2_43	H2	2	tetraploid
E3	7201	0.11362	1	H2_43_P10	H2_43	H2	2	tetraploid
E4	7201	0.10995	1	H2_43_P13	H2_43	H2	4	tetraploid
E5	7201	0.10375	1	H2_43_P35	H2_43	H2	4	tetraploid
E6	7201	0.1138	1	H2_47_P1	H2_47	H2	2	tetraploid
E7	7201	0.1179	1	H2_47_P25	H2_47	H2	2	tetraploid
E8	7201	0.1073	1	H2_47_P28	H2_47	H2	4	tetraploid
E9	7201	0.11363	1	H2_47_P35	H2_47	H2	4	tetraploid
E10	7201	0.1134	1	H2_18_P28	H2_18	H2	4	tetraploid
E11	7201	0.103	1	M1_59_P35	M1_59	M1	4	tetraploid
E12	7201	0.096975	1	brod	brod	bord	bord	tetraploid
F1	7201	0.097975	1	brod	brod	bord	bord	tetraploid
F2	7201	0.11472	1	H2_57_P1	H2_57	H2	2	tetraploid
F3	7201	0.11308	1	H2_57_P4	H2_57	H2	2	tetraploid
F4	7201	0.12188	1	H2_57_P7	H2_57	H2	4	tetraploid
F5	7201	0.1028	1	H2_57_P35	H2_57	H2	4	tetraploid
F6	7201	0.11658	1	H2_61_P1	H2_61	H2	2	tetraploid
F7	7201	0.118	1	H2_61_P22	H2_61	H2	2	tetraploid
F8	7201	0.10943	1	H2_61_P25	H2_61	H2	4	tetraploid
F9	7201	0.11285	1	H2_61_P35	H2_61	H2	4	tetraploid
F10	7201	0.10983	1	M1_49_P13	M1_49	M1	4	tetraploid
F11	7201	0.11018	1	M1_40_P16	M1_40	M1	4	tetraploid
F12	7201	0.097225	1	brod	brod	bord	bord	tetraploid
G1	7201	0.0972	1	brod	brod	bord	bord	tetraploid
G2	7201	0.11158	1	M1_32_P10	M1_32	M1	4	tetraploid
G3	7201	0.10608	1	H2_61_P25	H2_61	H2	4	tetraploid
G4	7201	0.11365	1	H2_57_P4	H2_57	H2	4	tetraploid
G5	7201	0.11113	1	H2_47_P28	H2_47	H2	4	tetraploid
G6	7201	0.1154	1	H2_38_P4	H2_38	H2	4	tetraploid
G7	7201	0.11053	1	H2_38_P4	H2_38	H2	4	tetraploid
G8	7201	0.11693	1	H2_18_P28	H2_18	H2	4	tetraploid
G9	7201	0.10155	1	M1_59_P35	M1_59	M1	4	tetraploid
G10	7201	0.10833	1	M1_49_P13	M1_49	M1	4	tetraploid
G11	7201	0.10853	1	M1_40_P16	M1_40	M1	4	tetraploid
G12	7201	0.10842	1	brod	brod	bord	bord	tetraploid
H1	7201	0.098025	1	brod	brod	bord	bord	tetraploid
H2	7201	0.097225	1	brod	brod	bord	bord	tetraploid
H3	7201	0.0967	1	brod	brod	bord	bord	tetraploid
H4	7201	0.0956	1	brod	brod	bord	bord	tetraploid
H5	7201	0.096225	1	brod	brod	bord	bord	tetraploid
H6	7201	0.097075	1	brod	brod	bord	bord	tetraploid
H7	7201	0.09735	1	brod	brod	bord	bord	tetraploid
H8	7201	0.096775	1	brod	brod	bord	bord	tetraploid
H9	7201	0.0974	1	brod	brod	bord	bord	tetraploid
H10	7201	0.097825	1	brod	brod	bord	bord	tetraploid
H11	7201	0.0973	1	brod	brod	bord	bord	tetraploid
H12	7201	0.097625	1	brod	brod	bord	bord	tetraploid
A1	8101	0.096125	1	brod	brod	bord	bord	tetraploid
A2	8101	0.0964	1	brod	brod	bord	bord	tetraploid
A3	8101	0.0965	1	brod	brod	bord	bord	tetraploid
A4	8101	0.09645	1	brod	brod	bord	bord	tetraploid
A5	8101	0.09675	1	brod	brod	bord	bord	tetraploid
A6	8101	0.0964	1	brod	brod	bord	bord	tetraploid
A7	8101	0.0964	1	brod	brod	bord	bord	tetraploid
A8	8101	0.095725	1	brod	brod	bord	bord	tetraploid
A9	8101	0.095525	1	brod	brod	bord	bord	tetraploid
A10	8101	0.09625	1	brod	brod	bord	bord	tetraploid
A11	8101	0.0969	1	brod	brod	bord	bord	tetraploid
A12	8101	0.0966	1	brod	brod	bord	bord	tetraploid
B1	8101	0.09685	1	brod	brod	bord	bord	tetraploid
B2	8101	0.11645	1	M1_32_P1	M1_32	M1	2	tetraploid
B3	8101	0.1123	1	M1_32_P4	M1_32	M1	2	tetraploid
B4	8101	0.11415	1	M1_32_P10	M1_32	M1	4	tetraploid
B5	8101	0.10685	1	M1_32_P25	M1_32	M1	2	tetraploid
B6	8101	0.11678	1	M1_32_P35	M1_32	M1	2	tetraploid
B7	8101	0.11428	1	M1_40_P1	M1_40	M1	2	tetraploid
B8	8101	0.11478	1	M1_40_P13	M1_40	M1	4	tetraploid
B9	8101	0.1091	1	M1_40_P16	M1_40	M1	4	tetraploid
B10	8101	0.11348	1	H2_61_P25	H2_61	H2	4	tetraploid
B11	8101	0.11078	1	H2_57_P4	H2_57	H2	4	tetraploid
B12	8101	0.0972	1	brod	brod	bord	bord	tetraploid
C1	8101	0.096775	1	brod	brod	bord	bord	tetraploid
C2	8101	0.11855	1	M1_49_P1	M1_49	M1	2	tetraploid
C3	8101	0.11948	1	M1_49_P10	M1_49	M1	2	tetraploid
C4	8101	0.1176	1	M1_49_P13	M1_49	M1	4	tetraploid
C5	8101	0.10898	1	M1_49_P35	M1_49	M1	4	tetraploid
C6	8101	0.11675	1	M1_59_P1	M1_59	M1	2	tetraploid
C7	8101	0.10803	1	M1_59_P31	M1_59	M1	2	tetraploid
C8	8101	0.10585	1	M1_59_P35	M1_59	M1	4	tetraploid
C9	8101	0.11863	1	M1_83_P1	M1_83	M1	2	tetraploid
C10	8101	0.11098	1	M1_83_P31	M1_83	M1	2	tetraploid
C11	8101	0.12198	1	M1_83_P35	M1_83	M1	4	tetraploid
C12	8101	0.0965	1	brod	brod	bord	bord	tetraploid
D1	8101	0.09665	1	brod	brod	bord	bord	tetraploid
D2	8101	0.11665	1	H2_18_P1	H2_18	H2	2	tetraploid
D3	8101	0.1164	1	H2_18_P25	H2_18	H2	2	tetraploid
D4	8101	0.11443	1	H2_18_P28	H2_18	H2	4	tetraploid
D5	8101	0.11122	1	H2_18_P35	H2_18	H2	4	tetraploid
D6	8101	0.11445	1	H2_38_P1	H2_38	H2	2	tetraploid
D7	8101	0.11263	1	H2_38_P4	H2_38	H2	4	tetraploid
D8	8101	0.112	1	H2_38_P25	H2_38	H2	4	tetraploid
D9	8101	0.114	1	H2_43_P28	H2_43	H2	4	tetraploid
D10	8101	0.11065	1	H2_43_P13	H2_43	H2	4	tetraploid
D11	8101	0.1146	1	H2_43_P13	H2_43	H2	4	tetraploid
D12	8101	0.096525	1	brod	brod	bord	bord	tetraploid
E1	8101	0.0967	1	brod	brod	bord	bord	tetraploid
E2	8101	0.11835	1	H2_43_P1	H2_43	H2	2	tetraploid
E3	8101	0.11438	1	H2_43_P10	H2_43	H2	2	tetraploid
E4	8101	0.11013	1	H2_43_P13	H2_43	H2	4	tetraploid
E5	8101	0.1034	1	H2_43_P35	H2_43	H2	4	tetraploid
E6	8101	0.11505	1	H2_47_P1	H2_47	H2	2	tetraploid
E7	8101	0.11928	1	H2_47_P25	H2_47	H2	2	tetraploid
E8	8101	0.10773	1	H2_47_P28	H2_47	H2	4	tetraploid
E9	8101	0.11455	1	H2_47_P35	H2_47	H2	4	tetraploid
E10	8101	0.11435	1	H2_18_P28	H2_18	H2	4	tetraploid
E11	8101	0.10287	1	M1_59_P35	M1_59	M1	4	tetraploid
E12	8101	0.096425	1	brod	brod	bord	bord	tetraploid
F1	8101	0.097275	1	brod	brod	bord	bord	tetraploid
F2	8101	0.1159	1	H2_57_P1	H2_57	H2	2	tetraploid
F3	8101	0.11383	1	H2_57_P4	H2_57	H2	2	tetraploid
F4	8101	0.12425	1	H2_57_P7	H2_57	H2	4	tetraploid
F5	8101	0.10245	1	H2_57_P35	H2_57	H2	4	tetraploid
F6	8101	0.1179	1	H2_61_P1	H2_61	H2	2	tetraploid
F7	8101	0.1195	1	H2_61_P22	H2_61	H2	2	tetraploid
F8	8101	0.11003	1	H2_61_P25	H2_61	H2	4	tetraploid
F9	8101	0.11425	1	H2_61_P35	H2_61	H2	4	tetraploid
F10	8101	0.11065	1	M1_49_P13	M1_49	M1	4	tetraploid
F11	8101	0.11088	1	M1_40_P16	M1_40	M1	4	tetraploid
F12	8101	0.096725	1	brod	brod	bord	bord	tetraploid
G1	8101	0.0964	1	brod	brod	bord	bord	tetraploid
G2	8101	0.11248	1	M1_32_P10	M1_32	M1	4	tetraploid
G3	8101	0.10663	1	H2_61_P25	H2_61	H2	4	tetraploid
G4	8101	0.11522	1	H2_57_P4	H2_57	H2	4	tetraploid
G5	8101	0.11225	1	H2_47_P28	H2_47	H2	4	tetraploid
G6	8101	0.11675	1	H2_38_P4	H2_38	H2	4	tetraploid
G7	8101	0.11123	1	H2_38_P4	H2_38	H2	4	tetraploid
G8	8101	0.11835	1	H2_18_P28	H2_18	H2	4	tetraploid
G9	8101	0.10105	1	M1_59_P35	M1_59	M1	4	tetraploid
G10	8101	0.1086	1	M1_49_P13	M1_49	M1	4	tetraploid
G11	8101	0.1088	1	M1_40_P16	M1_40	M1	4	tetraploid
G12	8101	0.1088	1	brod	brod	bord	bord	tetraploid
H1	8101	0.0974	1	brod	brod	bord	bord	tetraploid
H2	8101	0.096525	1	brod	brod	bord	bord	tetraploid
H3	8101	0.09605	1	brod	brod	bord	bord	tetraploid
H4	8101	0.095025	1	brod	brod	bord	bord	tetraploid
H5	8101	0.0956	1	brod	brod	bord	bord	tetraploid
H6	8101	0.0966	1	brod	brod	bord	bord	tetraploid
H7	8101	0.096725	1	brod	brod	bord	bord	tetraploid
H8	8101	0.09605	1	brod	brod	bord	bord	tetraploid
H9	8101	0.0968	1	brod	brod	bord	bord	tetraploid
H10	8101	0.097275	1	brod	brod	bord	bord	tetraploid
H11	8101	0.0965	1	brod	brod	bord	bord	tetraploid
H12	8101	0.09695	1	brod	brod	bord	bord	tetraploid
A1	9001	0.0962	1	brod	brod	bord	bord	tetraploid
A2	9001	0.09655	1	brod	brod	bord	bord	tetraploid
A3	9001	0.096425	1	brod	brod	bord	bord	tetraploid
A4	9001	0.0966	1	brod	brod	bord	bord	tetraploid
A5	9001	0.0971	1	brod	brod	bord	bord	tetraploid
A6	9001	0.096425	1	brod	brod	bord	bord	tetraploid
A7	9001	0.096425	1	brod	brod	bord	bord	tetraploid
A8	9001	0.0957	1	brod	brod	bord	bord	tetraploid
A9	9001	0.09545	1	brod	brod	bord	bord	tetraploid
A10	9001	0.096325	1	brod	brod	bord	bord	tetraploid
A11	9001	0.096825	1	brod	brod	bord	bord	tetraploid
A12	9001	0.0966	1	brod	brod	bord	bord	tetraploid
B1	9001	0.096925	1	brod	brod	bord	bord	tetraploid
B2	9001	0.11848	1	M1_32_P1	M1_32	M1	2	tetraploid
B3	9001	0.1142	1	M1_32_P4	M1_32	M1	2	tetraploid
B4	9001	0.11633	1	M1_32_P10	M1_32	M1	4	tetraploid
B5	9001	0.108	1	M1_32_P25	M1_32	M1	2	tetraploid
B6	9001	0.11918	1	M1_32_P35	M1_32	M1	2	tetraploid
B7	9001	0.11613	1	M1_40_P1	M1_40	M1	2	tetraploid
B8	9001	0.117	1	M1_40_P13	M1_40	M1	4	tetraploid
B9	9001	0.11035	1	M1_40_P16	M1_40	M1	4	tetraploid
B10	9001	0.11557	1	H2_61_P25	H2_61	H2	4	tetraploid
B11	9001	0.1121	1	H2_57_P4	H2_57	H2	4	tetraploid
B12	9001	0.097125	1	brod	brod	bord	bord	tetraploid
C1	9001	0.0969	1	brod	brod	bord	bord	tetraploid
C2	9001	0.12117	1	M1_49_P1	M1_49	M1	2	tetraploid
C3	9001	0.12228	1	M1_49_P10	M1_49	M1	2	tetraploid
C4	9001	0.12033	1	M1_49_P13	M1_49	M1	4	tetraploid
C5	9001	0.11028	1	M1_49_P35	M1_49	M1	4	tetraploid
C6	9001	0.1188	1	M1_59_P1	M1_59	M1	2	tetraploid
C7	9001	0.10933	1	M1_59_P31	M1_59	M1	2	tetraploid
C8	9001	0.10705	1	M1_59_P35	M1_59	M1	4	tetraploid
C9	9001	0.1208	1	M1_83_P1	M1_83	M1	2	tetraploid
C10	9001	0.1124	1	M1_83_P31	M1_83	M1	2	tetraploid
C11	9001	0.12468	1	M1_83_P35	M1_83	M1	4	tetraploid
C12	9001	0.096775	1	brod	brod	bord	bord	tetraploid
D1	9001	0.097175	1	brod	brod	bord	bord	tetraploid
D2	9001	0.1194	1	H2_18_P1	H2_18	H2	2	tetraploid
D3	9001	0.11895	1	H2_18_P25	H2_18	H2	2	tetraploid
D4	9001	0.11605	1	H2_18_P28	H2_18	H2	4	tetraploid
D5	9001	0.1134	1	H2_18_P35	H2_18	H2	4	tetraploid
D6	9001	0.11695	1	H2_38_P1	H2_38	H2	2	tetraploid
D7	9001	0.11495	1	H2_38_P4	H2_38	H2	4	tetraploid
D8	9001	0.11383	1	H2_38_P25	H2_38	H2	4	tetraploid
D9	9001	0.11605	1	H2_43_P28	H2_43	H2	4	tetraploid
D10	9001	0.11235	1	H2_43_P13	H2_43	H2	4	tetraploid
D11	9001	0.11618	1	H2_43_P13	H2_43	H2	4	tetraploid
D12	9001	0.09685	1	brod	brod	bord	bord	tetraploid
E1	9001	0.097125	1	brod	brod	bord	bord	tetraploid
E2	9001	0.12052	1	H2_43_P1	H2_43	H2	2	tetraploid
E3	9001	0.11633	1	H2_43_P10	H2_43	H2	2	tetraploid
E4	9001	0.1115	1	H2_43_P13	H2_43	H2	4	tetraploid
E5	9001	0.1044	1	H2_43_P35	H2_43	H2	4	tetraploid
E6	9001	0.11768	1	H2_47_P1	H2_47	H2	2	tetraploid
E7	9001	0.1216	1	H2_47_P25	H2_47	H2	2	tetraploid
E8	9001	0.10945	1	H2_47_P28	H2_47	H2	4	tetraploid
E9	9001	0.11705	1	H2_47_P35	H2_47	H2	4	tetraploid
E10	9001	0.11665	1	H2_18_P28	H2_18	H2	4	tetraploid
E11	9001	0.10388	1	M1_59_P35	M1_59	M1	4	tetraploid
E12	9001	0.097025	1	brod	brod	bord	bord	tetraploid
F1	9001	0.09775	1	brod	brod	bord	bord	tetraploid
F2	9001	0.11835	1	H2_57_P1	H2_57	H2	2	tetraploid
F3	9001	0.11643	1	H2_57_P4	H2_57	H2	2	tetraploid
F4	9001	0.12828	1	H2_57_P7	H2_57	H2	4	tetraploid
F5	9001	0.10368	1	H2_57_P35	H2_57	H2	4	tetraploid
F6	9001	0.12105	1	H2_61_P1	H2_61	H2	2	tetraploid
F7	9001	0.1226	1	H2_61_P22	H2_61	H2	2	tetraploid
F8	9001	0.11215	1	H2_61_P25	H2_61	H2	4	tetraploid
F9	9001	0.11673	1	H2_61_P35	H2_61	H2	4	tetraploid
F10	9001	0.11257	1	M1_49_P13	M1_49	M1	4	tetraploid
F11	9001	0.1129	1	M1_40_P16	M1_40	M1	4	tetraploid
F12	9001	0.0972	1	brod	brod	bord	bord	tetraploid
G1	9001	0.097	1	brod	brod	bord	bord	tetraploid
G2	9001	0.1146	1	M1_32_P10	M1_32	M1	4	tetraploid
G3	9001	0.10838	1	H2_61_P25	H2_61	H2	4	tetraploid
G4	9001	0.1182	1	H2_57_P4	H2_57	H2	4	tetraploid
G5	9001	0.11477	1	H2_47_P28	H2_47	H2	4	tetraploid
G6	9001	0.11952	1	H2_38_P4	H2_38	H2	4	tetraploid
G7	9001	0.11325	1	H2_38_P4	H2_38	H2	4	tetraploid
G8	9001	0.12148	1	H2_18_P28	H2_18	H2	4	tetraploid
G9	9001	0.10218	1	M1_59_P35	M1_59	M1	4	tetraploid
G10	9001	0.1105	1	M1_49_P13	M1_49	M1	4	tetraploid
G11	9001	0.11118	1	M1_40_P16	M1_40	M1	4	tetraploid
G12	9001	0.11068	1	brod	brod	bord	bord	tetraploid
H1	9001	0.098	1	brod	brod	bord	bord	tetraploid
H2	9001	0.096975	1	brod	brod	bord	bord	tetraploid
H3	9001	0.0966	1	brod	brod	bord	bord	tetraploid
H4	9001	0.0957	1	brod	brod	bord	bord	tetraploid
H5	9001	0.0962	1	brod	brod	bord	bord	tetraploid
H6	9001	0.096975	1	brod	brod	bord	bord	tetraploid
H7	9001	0.097275	1	brod	brod	bord	bord	tetraploid
H8	9001	0.096675	1	brod	brod	bord	bord	tetraploid
H9	9001	0.097325	1	brod	brod	bord	bord	tetraploid
H10	9001	0.097925	1	brod	brod	bord	bord	tetraploid
H11	9001	0.09715	1	brod	brod	bord	bord	tetraploid
H12	9001	0.097625	1	brod	brod	bord	bord	tetraploid
A1	9901	0.09625	1	brod	brod	bord	bord	tetraploid
A2	9901	0.0965	1	brod	brod	bord	bord	tetraploid
A3	9901	0.0964	1	brod	brod	bord	bord	tetraploid
A4	9901	0.096475	1	brod	brod	bord	bord	tetraploid
A5	9901	0.096675	1	brod	brod	bord	bord	tetraploid
A6	9901	0.0964	1	brod	brod	bord	bord	tetraploid
A7	9901	0.096475	1	brod	brod	bord	bord	tetraploid
A8	9901	0.095875	1	brod	brod	bord	bord	tetraploid
A9	9901	0.095475	1	brod	brod	bord	bord	tetraploid
A10	9901	0.0964	1	brod	brod	bord	bord	tetraploid
A11	9901	0.09675	1	brod	brod	bord	bord	tetraploid
A12	9901	0.0966	1	brod	brod	bord	bord	tetraploid
B1	9901	0.096975	1	brod	brod	bord	bord	tetraploid
B2	9901	0.12088	1	M1_32_P1	M1_32	M1	2	tetraploid
B3	9901	0.11618	1	M1_32_P4	M1_32	M1	2	tetraploid
B4	9901	0.11848	1	M1_32_P10	M1_32	M1	4	tetraploid
B5	9901	0.1091	1	M1_32_P25	M1_32	M1	2	tetraploid
B6	9901	0.12163	1	M1_32_P35	M1_32	M1	2	tetraploid
B7	9901	0.11775	1	M1_40_P1	M1_40	M1	2	tetraploid
B8	9901	0.11915	1	M1_40_P13	M1_40	M1	4	tetraploid
B9	9901	0.11168	1	M1_40_P16	M1_40	M1	4	tetraploid
B10	9901	0.11783	1	H2_61_P25	H2_61	H2	4	tetraploid
B11	9901	0.11372	1	H2_57_P4	H2_57	H2	4	tetraploid
B12	9901	0.097225	1	brod	brod	bord	bord	tetraploid
C1	9901	0.09695	1	brod	brod	bord	bord	tetraploid
C2	9901	0.1242	1	M1_49_P1	M1_49	M1	2	tetraploid
C3	9901	0.12525	1	M1_49_P10	M1_49	M1	2	tetraploid
C4	9901	0.12285	1	M1_49_P13	M1_49	M1	4	tetraploid
C5	9901	0.1114	1	M1_49_P35	M1_49	M1	4	tetraploid
C6	9901	0.12067	1	M1_59_P1	M1_59	M1	2	tetraploid
C7	9901	0.11053	1	M1_59_P31	M1_59	M1	2	tetraploid
C8	9901	0.10795	1	M1_59_P35	M1_59	M1	4	tetraploid
C9	9901	0.12315	1	M1_83_P1	M1_83	M1	2	tetraploid
C10	9901	0.11373	1	M1_83_P31	M1_83	M1	2	tetraploid
C11	9901	0.1277	1	M1_83_P35	M1_83	M1	4	tetraploid
C12	9901	0.09695	1	brod	brod	bord	bord	tetraploid
D1	9901	0.097175	1	brod	brod	bord	bord	tetraploid
D2	9901	0.12182	1	H2_18_P1	H2_18	H2	2	tetraploid
D3	9901	0.12158	1	H2_18_P25	H2_18	H2	2	tetraploid
D4	9901	0.11768	1	H2_18_P28	H2_18	H2	4	tetraploid
D5	9901	0.1153	1	H2_18_P35	H2_18	H2	4	tetraploid
D6	9901	0.11933	1	H2_38_P1	H2_38	H2	2	tetraploid
D7	9901	0.11693	1	H2_38_P4	H2_38	H2	4	tetraploid
D8	9901	0.1154	1	H2_38_P25	H2_38	H2	4	tetraploid
D9	9901	0.11833	1	H2_43_P28	H2_43	H2	4	tetraploid
D10	9901	0.11407	1	H2_43_P13	H2_43	H2	4	tetraploid
D11	9901	0.11773	1	H2_43_P13	H2_43	H2	4	tetraploid
D12	9901	0.096875	1	brod	brod	bord	bord	tetraploid
E1	9901	0.0971	1	brod	brod	bord	bord	tetraploid
E2	9901	0.12245	1	H2_43_P1	H2_43	H2	2	tetraploid
E3	9901	0.11813	1	H2_43_P10	H2_43	H2	2	tetraploid
E4	9901	0.11293	1	H2_43_P13	H2_43	H2	4	tetraploid
E5	9901	0.10528	1	H2_43_P35	H2_43	H2	4	tetraploid
E6	9901	0.1202	1	H2_47_P1	H2_47	H2	2	tetraploid
E7	9901	0.12403	1	H2_47_P25	H2_47	H2	2	tetraploid
E8	9901	0.1108	1	H2_47_P28	H2_47	H2	4	tetraploid
E9	9901	0.1191	1	H2_47_P35	H2_47	H2	4	tetraploid
E10	9901	0.11883	1	H2_18_P28	H2_18	H2	4	tetraploid
E11	9901	0.10452	1	M1_59_P35	M1_59	M1	4	tetraploid
E12	9901	0.096925	1	brod	brod	bord	bord	tetraploid
F1	9901	0.097725	1	brod	brod	bord	bord	tetraploid
F2	9901	0.12065	1	H2_57_P1	H2_57	H2	2	tetraploid
F3	9901	0.11852	1	H2_57_P4	H2_57	H2	2	tetraploid
F4	9901	0.13215	1	H2_57_P7	H2_57	H2	4	tetraploid
F5	9901	0.1045	1	H2_57_P35	H2_57	H2	4	tetraploid
F6	9901	0.1239	1	H2_61_P1	H2_61	H2	2	tetraploid
F7	9901	0.1255	1	H2_61_P22	H2_61	H2	2	tetraploid
F8	9901	0.11408	1	H2_61_P25	H2_61	H2	4	tetraploid
F9	9901	0.11913	1	H2_61_P35	H2_61	H2	4	tetraploid
F10	9901	0.1144	1	M1_49_P13	M1_49	M1	4	tetraploid
F11	9901	0.11475	1	M1_40_P16	M1_40	M1	4	tetraploid
F12	9901	0.097125	1	brod	brod	bord	bord	tetraploid
G1	9901	0.096925	1	brod	brod	bord	bord	tetraploid
G2	9901	0.1164	1	M1_32_P10	M1_32	M1	4	tetraploid
G3	9901	0.1098	1	H2_61_P25	H2_61	H2	4	tetraploid
G4	9901	0.12088	1	H2_57_P4	H2_57	H2	4	tetraploid
G5	9901	0.11735	1	H2_47_P28	H2_47	H2	4	tetraploid
G6	9901	0.12235	1	H2_38_P4	H2_38	H2	4	tetraploid
G7	9901	0.11533	1	H2_38_P4	H2_38	H2	4	tetraploid
G8	9901	0.1244	1	H2_18_P28	H2_18	H2	4	tetraploid
G9	9901	0.10253	1	M1_59_P35	M1_59	M1	4	tetraploid
G10	9901	0.1121	1	M1_49_P13	M1_49	M1	4	tetraploid
G11	9901	0.11258	1	M1_40_P16	M1_40	M1	4	tetraploid
G12	9901	0.11213	1	brod	brod	bord	bord	tetraploid
H1	9901	0.09805	1	brod	brod	bord	bord	tetraploid
H2	9901	0.097025	1	brod	brod	bord	bord	tetraploid
H3	9901	0.096625	1	brod	brod	bord	bord	tetraploid
H4	9901	0.095625	1	brod	brod	bord	bord	tetraploid
H5	9901	0.096275	1	brod	brod	bord	bord	tetraploid
H6	9901	0.09715	1	brod	brod	bord	bord	tetraploid
H7	9901	0.097375	1	brod	brod	bord	bord	tetraploid
H8	9901	0.096775	1	brod	brod	bord	bord	tetraploid
H9	9901	0.097475	1	brod	brod	bord	bord	tetraploid
H10	9901	0.098025	1	brod	brod	bord	bord	tetraploid
H11	9901	0.0972	1	brod	brod	bord	bord	tetraploid
H12	9901	0.0974	1	brod	brod	bord	bord	tetraploid
A1	10801	0.0963	1	brod	brod	bord	bord	tetraploid
A2	10801	0.0967	1	brod	brod	bord	bord	tetraploid
A3	10801	0.096375	1	brod	brod	bord	bord	tetraploid
A4	10801	0.096425	1	brod	brod	bord	bord	tetraploid
A5	10801	0.09675	1	brod	brod	bord	bord	tetraploid
A6	10801	0.0964	1	brod	brod	bord	bord	tetraploid
A7	10801	0.096375	1	brod	brod	bord	bord	tetraploid
A8	10801	0.09575	1	brod	brod	bord	bord	tetraploid
A9	10801	0.095475	1	brod	brod	bord	bord	tetraploid
A10	10801	0.09635	1	brod	brod	bord	bord	tetraploid
A11	10801	0.097	1	brod	brod	bord	bord	tetraploid
A12	10801	0.096875	1	brod	brod	bord	bord	tetraploid
B1	10801	0.09705	1	brod	brod	bord	bord	tetraploid
B2	10801	0.12325	1	M1_32_P1	M1_32	M1	2	tetraploid
B3	10801	0.11845	1	M1_32_P4	M1_32	M1	2	tetraploid
B4	10801	0.12083	1	M1_32_P10	M1_32	M1	4	tetraploid
B5	10801	0.11035	1	M1_32_P25	M1_32	M1	2	tetraploid
B6	10801	0.1245	1	M1_32_P35	M1_32	M1	2	tetraploid
B7	10801	0.12008	1	M1_40_P1	M1_40	M1	2	tetraploid
B8	10801	0.12173	1	M1_40_P13	M1_40	M1	4	tetraploid
B9	10801	0.11338	1	M1_40_P16	M1_40	M1	4	tetraploid
B10	10801	0.1204	1	H2_61_P25	H2_61	H2	4	tetraploid
B11	10801	0.11555	1	H2_57_P4	H2_57	H2	4	tetraploid
B12	10801	0.097375	1	brod	brod	bord	bord	tetraploid
C1	10801	0.097075	1	brod	brod	bord	bord	tetraploid
C2	10801	0.12715	1	M1_49_P1	M1_49	M1	2	tetraploid
C3	10801	0.1286	1	M1_49_P10	M1_49	M1	2	tetraploid
C4	10801	0.1257	1	M1_49_P13	M1_49	M1	4	tetraploid
C5	10801	0.11285	1	M1_49_P35	M1_49	M1	4	tetraploid
C6	10801	0.1228	1	M1_59_P1	M1_59	M1	2	tetraploid
C7	10801	0.11188	1	M1_59_P31	M1_59	M1	2	tetraploid
C8	10801	0.10908	1	M1_59_P35	M1_59	M1	4	tetraploid
C9	10801	0.1255	1	M1_83_P1	M1_83	M1	2	tetraploid
C10	10801	0.1151	1	M1_83_P31	M1_83	M1	2	tetraploid
C11	10801	0.13055	1	M1_83_P35	M1_83	M1	4	tetraploid
C12	10801	0.0968	1	brod	brod	bord	bord	tetraploid
D1	10801	0.097	1	brod	brod	bord	bord	tetraploid
D2	10801	0.12403	1	H2_18_P1	H2_18	H2	2	tetraploid
D3	10801	0.1239	1	H2_18_P25	H2_18	H2	2	tetraploid
D4	10801	0.11908	1	H2_18_P28	H2_18	H2	4	tetraploid
D5	10801	0.11727	1	H2_18_P35	H2_18	H2	4	tetraploid
D6	10801	0.12185	1	H2_38_P1	H2_38	H2	2	tetraploid
D7	10801	0.11918	1	H2_38_P4	H2_38	H2	4	tetraploid
D8	10801	0.11713	1	H2_38_P25	H2_38	H2	4	tetraploid
D9	10801	0.12052	1	H2_43_P28	H2_43	H2	4	tetraploid
D10	10801	0.11608	1	H2_43_P13	H2_43	H2	4	tetraploid
D11	10801	0.11927	1	H2_43_P13	H2_43	H2	4	tetraploid
D12	10801	0.096775	1	brod	brod	bord	bord	tetraploid
E1	10801	0.0969	1	brod	brod	bord	bord	tetraploid
E2	10801	0.12417	1	H2_43_P1	H2_43	H2	2	tetraploid
E3	10801	0.11977	1	H2_43_P10	H2_43	H2	2	tetraploid
E4	10801	0.11375	1	H2_43_P13	H2_43	H2	4	tetraploid
E5	10801	0.10552	1	H2_43_P35	H2_43	H2	4	tetraploid
E6	10801	0.1226	1	H2_47_P1	H2_47	H2	2	tetraploid
E7	10801	0.12655	1	H2_47_P25	H2_47	H2	2	tetraploid
E8	10801	0.11195	1	H2_47_P28	H2_47	H2	4	tetraploid
E9	10801	0.12123	1	H2_47_P35	H2_47	H2	4	tetraploid
E10	10801	0.121	1	H2_18_P28	H2_18	H2	4	tetraploid
E11	10801	0.10493	1	M1_59_P35	M1_59	M1	4	tetraploid
E12	10801	0.096625	1	brod	brod	bord	bord	tetraploid
F1	10801	0.097325	1	brod	brod	bord	bord	tetraploid
F2	10801	0.12258	1	H2_57_P1	H2_57	H2	2	tetraploid
F3	10801	0.12053	1	H2_57_P4	H2_57	H2	2	tetraploid
F4	10801	0.13598	1	H2_57_P7	H2_57	H2	4	tetraploid
F5	10801	0.10493	1	H2_57_P35	H2_57	H2	4	tetraploid
F6	10801	0.12665	1	H2_61_P1	H2_61	H2	2	tetraploid
F7	10801	0.12828	1	H2_61_P22	H2_61	H2	2	tetraploid
F8	10801	0.1156	1	H2_61_P25	H2_61	H2	4	tetraploid
F9	10801	0.12143	1	H2_61_P35	H2_61	H2	4	tetraploid
F10	10801	0.11583	1	M1_49_P13	M1_49	M1	4	tetraploid
F11	10801	0.11615	1	M1_40_P16	M1_40	M1	4	tetraploid
F12	10801	0.096825	1	brod	brod	bord	bord	tetraploid
G1	10801	0.096575	1	brod	brod	bord	bord	tetraploid
G2	10801	0.11775	1	M1_32_P10	M1_32	M1	4	tetraploid
G3	10801	0.1108	1	H2_61_P25	H2_61	H2	4	tetraploid
G4	10801	0.12323	1	H2_57_P4	H2_57	H2	4	tetraploid
G5	10801	0.11958	1	H2_47_P28	H2_47	H2	4	tetraploid
G6	10801	0.12485	1	H2_38_P4	H2_38	H2	4	tetraploid
G7	10801	0.11698	1	H2_38_P4	H2_38	H2	4	tetraploid
G8	10801	0.12712	1	H2_18_P28	H2_18	H2	4	tetraploid
G9	10801	0.1028	1	M1_59_P35	M1_59	M1	4	tetraploid
G10	10801	0.11318	1	M1_49_P13	M1_49	M1	4	tetraploid
G11	10801	0.11353	1	M1_40_P16	M1_40	M1	4	tetraploid
G12	10801	0.11333	1	brod	brod	bord	bord	tetraploid
H1	10801	0.097625	1	brod	brod	bord	bord	tetraploid
H2	10801	0.096725	1	brod	brod	bord	bord	tetraploid
H3	10801	0.0964	1	brod	brod	bord	bord	tetraploid
H4	10801	0.0953	1	brod	brod	bord	bord	tetraploid
H5	10801	0.09615	1	brod	brod	bord	bord	tetraploid
H6	10801	0.09685	1	brod	brod	bord	bord	tetraploid
H7	10801	0.09705	1	brod	brod	bord	bord	tetraploid
H8	10801	0.096425	1	brod	brod	bord	bord	tetraploid
H9	10801	0.09715	1	brod	brod	bord	bord	tetraploid
H10	10801	0.0976	1	brod	brod	bord	bord	tetraploid
H11	10801	0.096875	1	brod	brod	bord	bord	tetraploid
H12	10801	0.097175	1	brod	brod	bord	bord	tetraploid
A1	11702	0.096325	1	brod	brod	bord	bord	tetraploid
A2	11702	0.09655	1	brod	brod	bord	bord	tetraploid
A3	11702	0.0965	1	brod	brod	bord	bord	tetraploid
A4	11702	0.096625	1	brod	brod	bord	bord	tetraploid
A5	11702	0.096875	1	brod	brod	bord	bord	tetraploid
A6	11702	0.096675	1	brod	brod	bord	bord	tetraploid
A7	11702	0.096475	1	brod	brod	bord	bord	tetraploid
A8	11702	0.095825	1	brod	brod	bord	bord	tetraploid
A9	11702	0.0956	1	brod	brod	bord	bord	tetraploid
A10	11702	0.096375	1	brod	brod	bord	bord	tetraploid
A11	11702	0.096975	1	brod	brod	bord	bord	tetraploid
A12	11702	0.096675	1	brod	brod	bord	bord	tetraploid
B1	11702	0.09685	1	brod	brod	bord	bord	tetraploid
B2	11702	0.12573	1	M1_32_P1	M1_32	M1	2	tetraploid
B3	11702	0.12063	1	M1_32_P4	M1_32	M1	2	tetraploid
B4	11702	0.12333	1	M1_32_P10	M1_32	M1	4	tetraploid
B5	11702	0.11148	1	M1_32_P25	M1_32	M1	2	tetraploid
B6	11702	0.1277	1	M1_32_P35	M1_32	M1	2	tetraploid
B7	11702	0.12228	1	M1_40_P1	M1_40	M1	2	tetraploid
B8	11702	0.12423	1	M1_40_P13	M1_40	M1	4	tetraploid
B9	11702	0.11478	1	M1_40_P16	M1_40	M1	4	tetraploid
B10	11702	0.1228	1	H2_61_P25	H2_61	H2	4	tetraploid
B11	11702	0.11718	1	H2_57_P4	H2_57	H2	4	tetraploid
B12	11702	0.097275	1	brod	brod	bord	bord	tetraploid
C1	11702	0.0968	1	brod	brod	bord	bord	tetraploid
C2	11702	0.1301	1	M1_49_P1	M1_49	M1	2	tetraploid
C3	11702	0.13172	1	M1_49_P10	M1_49	M1	2	tetraploid
C4	11702	0.12862	1	M1_49_P13	M1_49	M1	4	tetraploid
C5	11702	0.11418	1	M1_49_P35	M1_49	M1	4	tetraploid
C6	11702	0.12518	1	M1_59_P1	M1_59	M1	2	tetraploid
C7	11702	0.11323	1	M1_59_P31	M1_59	M1	2	tetraploid
C8	11702	0.11008	1	M1_59_P35	M1_59	M1	4	tetraploid
C9	11702	0.12825	1	M1_83_P1	M1_83	M1	2	tetraploid
C10	11702	0.11655	1	M1_83_P31	M1_83	M1	2	tetraploid
C11	11702	0.1337	1	M1_83_P35	M1_83	M1	4	tetraploid
C12	11702	0.09665	1	brod	brod	bord	bord	tetraploid
D1	11702	0.096725	1	brod	brod	bord	bord	tetraploid
D2	11702	0.12693	1	H2_18_P1	H2_18	H2	2	tetraploid
D3	11702	0.12685	1	H2_18_P25	H2_18	H2	2	tetraploid
D4	11702	0.12088	1	H2_18_P28	H2_18	H2	4	tetraploid
D5	11702	0.11952	1	H2_18_P35	H2_18	H2	4	tetraploid
D6	11702	0.12475	1	H2_38_P1	H2_38	H2	2	tetraploid
D7	11702	0.12158	1	H2_38_P4	H2_38	H2	4	tetraploid
D8	11702	0.11875	1	H2_38_P25	H2_38	H2	4	tetraploid
D9	11702	0.12265	1	H2_43_P28	H2_43	H2	4	tetraploid
D10	11702	0.11795	1	H2_43_P13	H2_43	H2	4	tetraploid
D11	11702	0.12073	1	H2_43_P13	H2_43	H2	4	tetraploid
D12	11702	0.09665	1	brod	brod	bord	bord	tetraploid
E1	11702	0.0966	1	brod	brod	bord	bord	tetraploid
E2	11702	0.12623	1	H2_43_P1	H2_43	H2	2	tetraploid
E3	11702	0.12145	1	H2_43_P10	H2_43	H2	2	tetraploid
E4	11702	0.1146	1	H2_43_P13	H2_43	H2	4	tetraploid
E5	11702	0.10605	1	H2_43_P35	H2_43	H2	4	tetraploid
E6	11702	0.12507	1	H2_47_P1	H2_47	H2	2	tetraploid
E7	11702	0.12905	1	H2_47_P25	H2_47	H2	2	tetraploid
E8	11702	0.11343	1	H2_47_P28	H2_47	H2	4	tetraploid
E9	11702	0.12373	1	H2_47_P35	H2_47	H2	4	tetraploid
E10	11702	0.1233	1	H2_18_P28	H2_18	H2	4	tetraploid
E11	11702	0.10558	1	M1_59_P35	M1_59	M1	4	tetraploid
E12	11702	0.096425	1	brod	brod	bord	bord	tetraploid
F1	11702	0.09725	1	brod	brod	bord	bord	tetraploid
F2	11702	0.1251	1	H2_57_P1	H2_57	H2	2	tetraploid
F3	11702	0.12307	1	H2_57_P4	H2_57	H2	2	tetraploid
F4	11702	0.1402	1	H2_57_P7	H2_57	H2	4	tetraploid
F5	11702	0.10573	1	H2_57_P35	H2_57	H2	4	tetraploid
F6	11702	0.12955	1	H2_61_P1	H2_61	H2	2	tetraploid
F7	11702	0.13132	1	H2_61_P22	H2_61	H2	2	tetraploid
F8	11702	0.11745	1	H2_61_P25	H2_61	H2	4	tetraploid
F9	11702	0.12405	1	H2_61_P35	H2_61	H2	4	tetraploid
F10	11702	0.11773	1	M1_49_P13	M1_49	M1	4	tetraploid
F11	11702	0.1179	1	M1_40_P16	M1_40	M1	4	tetraploid
F12	11702	0.096725	1	brod	brod	bord	bord	tetraploid
G1	11702	0.09675	1	brod	brod	bord	bord	tetraploid
G2	11702	0.11985	1	M1_32_P10	M1_32	M1	4	tetraploid
G3	11702	0.11247	1	H2_61_P25	H2_61	H2	4	tetraploid
G4	11702	0.12603	1	H2_57_P4	H2_57	H2	4	tetraploid
G5	11702	0.12278	1	H2_47_P28	H2_47	H2	4	tetraploid
G6	11702	0.12753	1	H2_38_P4	H2_38	H2	4	tetraploid
G7	11702	0.11875	1	H2_38_P4	H2_38	H2	4	tetraploid
G8	11702	0.13037	1	H2_18_P28	H2_18	H2	4	tetraploid
G9	11702	0.10308	1	M1_59_P35	M1_59	M1	4	tetraploid
G10	11702	0.11505	1	M1_49_P13	M1_49	M1	4	tetraploid
G11	11702	0.11522	1	M1_40_P16	M1_40	M1	4	tetraploid
G12	11702	0.11548	1	brod	brod	bord	bord	tetraploid
H1	11702	0.097575	1	brod	brod	bord	bord	tetraploid
H2	11702	0.09685	1	brod	brod	bord	bord	tetraploid
H3	11702	0.096425	1	brod	brod	bord	bord	tetraploid
H4	11702	0.095375	1	brod	brod	bord	bord	tetraploid
H5	11702	0.095875	1	brod	brod	bord	bord	tetraploid
H6	11702	0.09665	1	brod	brod	bord	bord	tetraploid
H7	11702	0.0969	1	brod	brod	bord	bord	tetraploid
H8	11702	0.096325	1	brod	brod	bord	bord	tetraploid
H9	11702	0.097025	1	brod	brod	bord	bord	tetraploid
H10	11702	0.097725	1	brod	brod	bord	bord	tetraploid
H11	11702	0.0969	1	brod	brod	bord	bord	tetraploid
H12	11702	0.0972	1	brod	brod	bord	bord	tetraploid
A1	12602	0.09645	1	brod	brod	bord	bord	tetraploid
A2	12602	0.0967	1	brod	brod	bord	bord	tetraploid
A3	12602	0.0967	1	brod	brod	bord	bord	tetraploid
A4	12602	0.0968	1	brod	brod	bord	bord	tetraploid
A5	12602	0.096875	1	brod	brod	bord	bord	tetraploid
A6	12602	0.09665	1	brod	brod	bord	bord	tetraploid
A7	12602	0.096725	1	brod	brod	bord	bord	tetraploid
A8	12602	0.096225	1	brod	brod	bord	bord	tetraploid
A9	12602	0.096025	1	brod	brod	bord	bord	tetraploid
A10	12602	0.09685	1	brod	brod	bord	bord	tetraploid
A11	12602	0.097625	1	brod	brod	bord	bord	tetraploid
A12	12602	0.0975	1	brod	brod	bord	bord	tetraploid
B1	12602	0.09785	1	brod	brod	bord	bord	tetraploid
B2	12602	0.12948	1	M1_32_P1	M1_32	M1	2	tetraploid
B3	12602	0.12425	1	M1_32_P4	M1_32	M1	2	tetraploid
B4	12602	0.12695	1	M1_32_P10	M1_32	M1	4	tetraploid
B5	12602	0.11385	1	M1_32_P25	M1_32	M1	2	tetraploid
B6	12602	0.13188	1	M1_32_P35	M1_32	M1	2	tetraploid
B7	12602	0.1252	1	M1_40_P1	M1_40	M1	2	tetraploid
B8	12602	0.12763	1	M1_40_P13	M1_40	M1	4	tetraploid
B9	12602	0.11745	1	M1_40_P16	M1_40	M1	4	tetraploid
B10	12602	0.1265	1	H2_61_P25	H2_61	H2	4	tetraploid
B11	12602	0.12005	1	H2_57_P4	H2_57	H2	4	tetraploid
B12	12602	0.09815	1	brod	brod	bord	bord	tetraploid
C1	12602	0.097775	1	brod	brod	bord	bord	tetraploid
C2	12602	0.13458	1	M1_49_P1	M1_49	M1	2	tetraploid
C3	12602	0.13642	1	M1_49_P10	M1_49	M1	2	tetraploid
C4	12602	0.13293	1	M1_49_P13	M1_49	M1	4	tetraploid
C5	12602	0.11673	1	M1_49_P35	M1_49	M1	4	tetraploid
C6	12602	0.12893	1	M1_59_P1	M1_59	M1	2	tetraploid
C7	12602	0.11583	1	M1_59_P31	M1_59	M1	2	tetraploid
C8	12602	0.11268	1	M1_59_P35	M1_59	M1	4	tetraploid
C9	12602	0.13228	1	M1_83_P1	M1_83	M1	2	tetraploid
C10	12602	0.11933	1	M1_83_P31	M1_83	M1	2	tetraploid
C11	12602	0.13858	1	M1_83_P35	M1_83	M1	4	tetraploid
C12	12602	0.097725	1	brod	brod	bord	bord	tetraploid
D1	12602	0.098	1	brod	brod	bord	bord	tetraploid
D2	12602	0.13105	1	H2_18_P1	H2_18	H2	2	tetraploid
D3	12602	0.13112	1	H2_18_P25	H2_18	H2	2	tetraploid
D4	12602	0.12393	1	H2_18_P28	H2_18	H2	4	tetraploid
D5	12602	0.12305	1	H2_18_P35	H2_18	H2	4	tetraploid
D6	12602	0.12903	1	H2_38_P1	H2_38	H2	2	tetraploid
D7	12602	0.12557	1	H2_38_P4	H2_38	H2	4	tetraploid
D8	12602	0.12198	1	H2_38_P25	H2_38	H2	4	tetraploid
D9	12602	0.12682	1	H2_43_P28	H2_43	H2	4	tetraploid
D10	12602	0.12165	1	H2_43_P13	H2_43	H2	4	tetraploid
D11	12602	0.12362	1	H2_43_P13	H2_43	H2	4	tetraploid
D12	12602	0.097675	1	brod	brod	bord	bord	tetraploid
E1	12602	0.097875	1	brod	brod	bord	bord	tetraploid
E2	12602	0.12985	1	H2_43_P1	H2_43	H2	2	tetraploid
E3	12602	0.125	1	H2_43_P10	H2_43	H2	2	tetraploid
E4	12602	0.1171	1	H2_43_P13	H2_43	H2	4	tetraploid
E5	12602	0.10815	1	H2_43_P35	H2_43	H2	4	tetraploid
E6	12602	0.12935	1	H2_47_P1	H2_47	H2	2	tetraploid
E7	12602	0.13328	1	H2_47_P25	H2_47	H2	2	tetraploid
E8	12602	0.11635	1	H2_47_P28	H2_47	H2	4	tetraploid
E9	12602	0.12773	1	H2_47_P35	H2_47	H2	4	tetraploid
E10	12602	0.1274	1	H2_18_P28	H2_18	H2	4	tetraploid
E11	12602	0.10748	1	M1_59_P35	M1_59	M1	4	tetraploid
E12	12602	0.0977	1	brod	brod	bord	bord	tetraploid
F1	12602	0.098475	1	brod	brod	bord	bord	tetraploid
F2	12602	0.12928	1	H2_57_P1	H2_57	H2	2	tetraploid
F3	12602	0.12732	1	H2_57_P4	H2_57	H2	2	tetraploid
F4	12602	0.14645	1	H2_57_P7	H2_57	H2	4	tetraploid
F5	12602	0.10803	1	H2_57_P35	H2_57	H2	4	tetraploid
F6	12602	0.1346	1	H2_61_P1	H2_61	H2	2	tetraploid
F7	12602	0.13617	1	H2_61_P22	H2_61	H2	2	tetraploid
F8	12602	0.12103	1	H2_61_P25	H2_61	H2	4	tetraploid
F9	12602	0.12853	1	H2_61_P35	H2_61	H2	4	tetraploid
F10	12602	0.12103	1	M1_49_P13	M1_49	M1	4	tetraploid
F11	12602	0.12125	1	M1_40_P16	M1_40	M1	4	tetraploid
F12	12602	0.097925	1	brod	brod	bord	bord	tetraploid
G1	12602	0.097775	1	brod	brod	bord	bord	tetraploid
G2	12602	0.12308	1	M1_32_P10	M1_32	M1	4	tetraploid
G3	12602	0.11565	1	H2_61_P25	H2_61	H2	4	tetraploid
G4	12602	0.1308	1	H2_57_P4	H2_57	H2	4	tetraploid
G5	12602	0.12743	1	H2_47_P28	H2_47	H2	4	tetraploid
G6	12602	0.13212	1	H2_38_P4	H2_38	H2	4	tetraploid
G7	12602	0.12243	1	H2_38_P4	H2_38	H2	4	tetraploid
G8	12602	0.13523	1	H2_18_P28	H2_18	H2	4	tetraploid
G9	12602	0.1047	1	M1_59_P35	M1_59	M1	4	tetraploid
G10	12602	0.1181	1	M1_49_P13	M1_49	M1	4	tetraploid
G11	12602	0.1181	1	M1_40_P16	M1_40	M1	4	tetraploid
G12	12602	0.11883	1	brod	brod	bord	bord	tetraploid
H1	12602	0.09895	1	brod	brod	bord	bord	tetraploid
H2	12602	0.097875	1	brod	brod	bord	bord	tetraploid
H3	12602	0.097475	1	brod	brod	bord	bord	tetraploid
H4	12602	0.09655	1	brod	brod	bord	bord	tetraploid
H5	12602	0.097025	1	brod	brod	bord	bord	tetraploid
H6	12602	0.09795	1	brod	brod	bord	bord	tetraploid
H7	12602	0.09815	1	brod	brod	bord	bord	tetraploid
H8	12602	0.09755	1	brod	brod	bord	bord	tetraploid
H9	12602	0.0982	1	brod	brod	bord	bord	tetraploid
H10	12602	0.098775	1	brod	brod	bord	bord	tetraploid
H11	12602	0.0982	1	brod	brod	bord	bord	tetraploid
H12	12602	0.098625	1	brod	brod	bord	bord	tetraploid
A1	13502	0.0964	1	brod	brod	bord	bord	tetraploid
A2	13502	0.09675	1	brod	brod	bord	bord	tetraploid
A3	13502	0.09665	1	brod	brod	bord	bord	tetraploid
A4	13502	0.09665	1	brod	brod	bord	bord	tetraploid
A5	13502	0.096975	1	brod	brod	bord	bord	tetraploid
A6	13502	0.096575	1	brod	brod	bord	bord	tetraploid
A7	13502	0.0967	1	brod	brod	bord	bord	tetraploid
A8	13502	0.09615	1	brod	brod	bord	bord	tetraploid
A9	13502	0.09595	1	brod	brod	bord	bord	tetraploid
A10	13502	0.0969	1	brod	brod	bord	bord	tetraploid
A11	13502	0.0974	1	brod	brod	bord	bord	tetraploid
A12	13502	0.097375	1	brod	brod	bord	bord	tetraploid
B1	13502	0.097925	1	brod	brod	bord	bord	tetraploid
B2	13502	0.13273	1	M1_32_P1	M1_32	M1	2	tetraploid
B3	13502	0.12693	1	M1_32_P4	M1_32	M1	2	tetraploid
B4	13502	0.12998	1	M1_32_P10	M1_32	M1	4	tetraploid
B5	13502	0.11515	1	M1_32_P25	M1_32	M1	2	tetraploid
B6	13502	0.1357	1	M1_32_P35	M1_32	M1	2	tetraploid
B7	13502	0.1276	1	M1_40_P1	M1_40	M1	2	tetraploid
B8	13502	0.13048	1	M1_40_P13	M1_40	M1	4	tetraploid
B9	13502	0.1191	1	M1_40_P16	M1_40	M1	4	tetraploid
B10	13502	0.12965	1	H2_61_P25	H2_61	H2	4	tetraploid
B11	13502	0.12233	1	H2_57_P4	H2_57	H2	4	tetraploid
B12	13502	0.09815	1	brod	brod	bord	bord	tetraploid
C1	13502	0.09785	1	brod	brod	bord	bord	tetraploid
C2	13502	0.13825	1	M1_49_P1	M1_49	M1	2	tetraploid
C3	13502	0.14055	1	M1_49_P10	M1_49	M1	2	tetraploid
C4	13502	0.13663	1	M1_49_P13	M1_49	M1	4	tetraploid
C5	13502	0.11835	1	M1_49_P35	M1_49	M1	4	tetraploid
C6	13502	0.13145	1	M1_59_P1	M1_59	M1	2	tetraploid
C7	13502	0.11737	1	M1_59_P31	M1_59	M1	2	tetraploid
C8	13502	0.11383	1	M1_59_P35	M1_59	M1	4	tetraploid
C9	13502	0.1355	1	M1_83_P1	M1_83	M1	2	tetraploid
C10	13502	0.1211	1	M1_83_P31	M1_83	M1	2	tetraploid
C11	13502	0.14238	1	M1_83_P35	M1_83	M1	4	tetraploid
C12	13502	0.0977	1	brod	brod	bord	bord	tetraploid
D1	13502	0.097925	1	brod	brod	bord	bord	tetraploid
D2	13502	0.13453	1	H2_18_P1	H2_18	H2	2	tetraploid
D3	13502	0.13462	1	H2_18_P25	H2_18	H2	2	tetraploid
D4	13502	0.126	1	H2_18_P28	H2_18	H2	4	tetraploid
D5	13502	0.126	1	H2_18_P35	H2_18	H2	4	tetraploid
D6	13502	0.13253	1	H2_38_P1	H2_38	H2	2	tetraploid
D7	13502	0.12865	1	H2_38_P4	H2_38	H2	4	tetraploid
D8	13502	0.12432	1	H2_38_P25	H2_38	H2	4	tetraploid
D9	13502	0.12978	1	H2_43_P28	H2_43	H2	4	tetraploid
D10	13502	0.12445	1	H2_43_P13	H2_43	H2	4	tetraploid
D11	13502	0.12578	1	H2_43_P13	H2_43	H2	4	tetraploid
D12	13502	0.097675	1	brod	brod	bord	bord	tetraploid
E1	13502	0.097675	1	brod	brod	bord	bord	tetraploid
E2	13502	0.1325	1	H2_43_P1	H2_43	H2	2	tetraploid
E3	13502	0.1275	1	H2_43_P10	H2_43	H2	2	tetraploid
E4	13502	0.11825	1	H2_43_P13	H2_43	H2	4	tetraploid
E5	13502	0.1089	1	H2_43_P35	H2_43	H2	4	tetraploid
E6	13502	0.13248	1	H2_47_P1	H2_47	H2	2	tetraploid
E7	13502	0.13655	1	H2_47_P25	H2_47	H2	2	tetraploid
E8	13502	0.11802	1	H2_47_P28	H2_47	H2	4	tetraploid
E9	13502	0.13058	1	H2_47_P35	H2_47	H2	4	tetraploid
E10	13502	0.13022	1	H2_18_P28	H2_18	H2	4	tetraploid
E11	13502	0.10825	1	M1_59_P35	M1_59	M1	4	tetraploid
E12	13502	0.09745	1	brod	brod	bord	bord	tetraploid
F1	13502	0.098125	1	brod	brod	bord	bord	tetraploid
F2	13502	0.13222	1	H2_57_P1	H2_57	H2	2	tetraploid
F3	13502	0.13025	1	H2_57_P4	H2_57	H2	2	tetraploid
F4	13502	0.15193	1	H2_57_P7	H2_57	H2	4	tetraploid
F5	13502	0.10898	1	H2_57_P35	H2_57	H2	4	tetraploid
F6	13502	0.13828	1	H2_61_P1	H2_61	H2	2	tetraploid
F7	13502	0.13967	1	H2_61_P22	H2_61	H2	2	tetraploid
F8	13502	0.12315	1	H2_61_P25	H2_61	H2	4	tetraploid
F9	13502	0.13172	1	H2_61_P35	H2_61	H2	4	tetraploid
F10	13502	0.12315	1	M1_49_P13	M1_49	M1	4	tetraploid
F11	13502	0.12335	1	M1_40_P16	M1_40	M1	4	tetraploid
F12	13502	0.0977	1	brod	brod	bord	bord	tetraploid
G1	13502	0.0975	1	brod	brod	bord	bord	tetraploid
G2	13502	0.12505	1	M1_32_P10	M1_32	M1	4	tetraploid
G3	13502	0.11733	1	H2_61_P25	H2_61	H2	4	tetraploid
G4	13502	0.1341	1	H2_57_P4	H2_57	H2	4	tetraploid
G5	13502	0.131	1	H2_47_P28	H2_47	H2	4	tetraploid
G6	13502	0.1353	1	H2_38_P4	H2_38	H2	4	tetraploid
G7	13502	0.1247	1	H2_38_P4	H2_38	H2	4	tetraploid
G8	13502	0.1386	1	H2_18_P28	H2_18	H2	4	tetraploid
G9	13502	0.10448	1	M1_59_P35	M1_59	M1	4	tetraploid
G10	13502	0.11948	1	M1_49_P13	M1_49	M1	4	tetraploid
G11	13502	0.11938	1	M1_40_P16	M1_40	M1	4	tetraploid
G12	13502	0.1206	1	brod	brod	bord	bord	tetraploid
H1	13502	0.098425	1	brod	brod	bord	bord	tetraploid
H2	13502	0.09735	1	brod	brod	bord	bord	tetraploid
H3	13502	0.09695	1	brod	brod	bord	bord	tetraploid
H4	13502	0.095975	1	brod	brod	bord	bord	tetraploid
H5	13502	0.096375	1	brod	brod	bord	bord	tetraploid
H6	13502	0.097325	1	brod	brod	bord	bord	tetraploid
H7	13502	0.0976	1	brod	brod	bord	bord	tetraploid
H8	13502	0.097025	1	brod	brod	bord	bord	tetraploid
H9	13502	0.0976	1	brod	brod	bord	bord	tetraploid
H10	13502	0.098075	1	brod	brod	bord	bord	tetraploid
H11	13502	0.09755	1	brod	brod	bord	bord	tetraploid
H12	13502	0.098	1	brod	brod	bord	bord	tetraploid
A1	14402	0.0964	1	brod	brod	bord	bord	tetraploid
A2	14402	0.0967	1	brod	brod	bord	bord	tetraploid
A3	14402	0.0966	1	brod	brod	bord	bord	tetraploid
A4	14402	0.096675	1	brod	brod	bord	bord	tetraploid
A5	14402	0.09695	1	brod	brod	bord	bord	tetraploid
A6	14402	0.096525	1	brod	brod	bord	bord	tetraploid
A7	14402	0.0965	1	brod	brod	bord	bord	tetraploid
A8	14402	0.09605	1	brod	brod	bord	bord	tetraploid
A9	14402	0.095725	1	brod	brod	bord	bord	tetraploid
A10	14402	0.096525	1	brod	brod	bord	bord	tetraploid
A11	14402	0.0971	1	brod	brod	bord	bord	tetraploid
A12	14402	0.09705	1	brod	brod	bord	bord	tetraploid
B1	14402	0.097225	1	brod	brod	bord	bord	tetraploid
B2	14402	0.13547	1	M1_32_P1	M1_32	M1	2	tetraploid
B3	14402	0.1296	1	M1_32_P4	M1_32	M1	2	tetraploid
B4	14402	0.13278	1	M1_32_P10	M1_32	M1	4	tetraploid
B5	14402	0.11633	1	M1_32_P25	M1_32	M1	2	tetraploid
B6	14402	0.13927	1	M1_32_P35	M1_32	M1	2	tetraploid
B7	14402	0.1296	1	M1_40_P1	M1_40	M1	2	tetraploid
B8	14402	0.133	1	M1_40_P13	M1_40	M1	4	tetraploid
B9	14402	0.12078	1	M1_40_P16	M1_40	M1	4	tetraploid
B10	14402	0.13293	1	H2_61_P25	H2_61	H2	4	tetraploid
B11	14402	0.1243	1	H2_57_P4	H2_57	H2	4	tetraploid
B12	14402	0.097575	1	brod	brod	bord	bord	tetraploid
C1	14402	0.097025	1	brod	brod	bord	bord	tetraploid
C2	14402	0.14178	1	M1_49_P1	M1_49	M1	2	tetraploid
C3	14402	0.14455	1	M1_49_P10	M1_49	M1	2	tetraploid
C4	14402	0.14008	1	M1_49_P13	M1_49	M1	4	tetraploid
C5	14402	0.11955	1	M1_49_P35	M1_49	M1	4	tetraploid
C6	14402	0.13398	1	M1_59_P1	M1_59	M1	2	tetraploid
C7	14402	0.11823	1	M1_59_P31	M1_59	M1	2	tetraploid
C8	14402	0.11443	1	M1_59_P35	M1_59	M1	4	tetraploid
C9	14402	0.13832	1	M1_83_P1	M1_83	M1	2	tetraploid
C10	14402	0.12235	1	M1_83_P31	M1_83	M1	2	tetraploid
C11	14402	0.1461	1	M1_83_P35	M1_83	M1	4	tetraploid
C12	14402	0.096825	1	brod	brod	bord	bord	tetraploid
D1	14402	0.096975	1	brod	brod	bord	bord	tetraploid
D2	14402	0.13767	1	H2_18_P1	H2_18	H2	2	tetraploid
D3	14402	0.13758	1	H2_18_P25	H2_18	H2	2	tetraploid
D4	14402	0.12748	1	H2_18_P28	H2_18	H2	4	tetraploid
D5	14402	0.12853	1	H2_18_P35	H2_18	H2	4	tetraploid
D6	14402	0.13513	1	H2_38_P1	H2_38	H2	2	tetraploid
D7	14402	0.13115	1	H2_38_P4	H2_38	H2	4	tetraploid
D8	14402	0.12595	1	H2_38_P25	H2_38	H2	4	tetraploid
D9	14402	0.13225	1	H2_43_P28	H2_43	H2	4	tetraploid
D10	14402	0.12643	1	H2_43_P13	H2_43	H2	4	tetraploid
D11	14402	0.12688	1	H2_43_P13	H2_43	H2	4	tetraploid
D12	14402	0.0968	1	brod	brod	bord	bord	tetraploid
E1	14402	0.096775	1	brod	brod	bord	bord	tetraploid
E2	14402	0.13448	1	H2_43_P1	H2_43	H2	2	tetraploid
E3	14402	0.12903	1	H2_43_P10	H2_43	H2	2	tetraploid
E4	14402	0.11888	1	H2_43_P13	H2_43	H2	4	tetraploid
E5	14402	0.10895	1	H2_43_P35	H2_43	H2	4	tetraploid
E6	14402	0.1354	1	H2_47_P1	H2_47	H2	2	tetraploid
E7	14402	0.1393	1	H2_47_P25	H2_47	H2	2	tetraploid
E8	14402	0.11927	1	H2_47_P28	H2_47	H2	4	tetraploid
E9	14402	0.1331	1	H2_47_P35	H2_47	H2	4	tetraploid
E10	14402	0.1329	1	H2_18_P28	H2_18	H2	4	tetraploid
E11	14402	0.10845	1	M1_59_P35	M1_59	M1	4	tetraploid
E12	14402	0.0965	1	brod	brod	bord	bord	tetraploid
F1	14402	0.097325	1	brod	brod	bord	bord	tetraploid
F2	14402	0.13503	1	H2_57_P1	H2_57	H2	2	tetraploid
F3	14402	0.1328	1	H2_57_P4	H2_57	H2	2	tetraploid
F4	14402	0.1573	1	H2_57_P7	H2_57	H2	4	tetraploid
F5	14402	0.10923	1	H2_57_P35	H2_57	H2	4	tetraploid
F6	14402	0.14178	1	H2_61_P1	H2_61	H2	2	tetraploid
F7	14402	0.14325	1	H2_61_P22	H2_61	H2	2	tetraploid
F8	14402	0.12503	1	H2_61_P25	H2_61	H2	4	tetraploid
F9	14402	0.1345	1	H2_61_P35	H2_61	H2	4	tetraploid
F10	14402	0.1246	1	M1_49_P13	M1_49	M1	4	tetraploid
F11	14402	0.125	1	M1_40_P16	M1_40	M1	4	tetraploid
F12	14402	0.09685	1	brod	brod	bord	bord	tetraploid
G1	14402	0.09685	1	brod	brod	bord	bord	tetraploid
G2	14402	0.12715	1	M1_32_P10	M1_32	M1	4	tetraploid
G3	14402	0.11923	1	H2_61_P25	H2_61	H2	4	tetraploid
G4	14402	0.13793	1	H2_57_P4	H2_57	H2	4	tetraploid
G5	14402	0.13475	1	H2_47_P28	H2_47	H2	4	tetraploid
G6	14402	0.13868	1	H2_38_P4	H2_38	H2	4	tetraploid
G7	14402	0.12728	1	H2_38_P4	H2_38	H2	4	tetraploid
G8	14402	0.14252	1	H2_18_P28	H2_18	H2	4	tetraploid
G9	14402	0.10448	1	M1_59_P35	M1_59	M1	4	tetraploid
G10	14402	0.12123	1	M1_49_P13	M1_49	M1	4	tetraploid
G11	14402	0.12103	1	M1_40_P16	M1_40	M1	4	tetraploid
G12	14402	0.12303	1	brod	brod	bord	bord	tetraploid
H1	14402	0.097925	1	brod	brod	bord	bord	tetraploid
H2	14402	0.096925	1	brod	brod	bord	bord	tetraploid
H3	14402	0.096425	1	brod	brod	bord	bord	tetraploid
H4	14402	0.095325	1	brod	brod	bord	bord	tetraploid
H5	14402	0.095975	1	brod	brod	bord	bord	tetraploid
H6	14402	0.096875	1	brod	brod	bord	bord	tetraploid
H7	14402	0.09725	1	brod	brod	bord	bord	tetraploid
H8	14402	0.096625	1	brod	brod	bord	bord	tetraploid
H9	14402	0.0973	1	brod	brod	bord	bord	tetraploid
H10	14402	0.09775	1	brod	brod	bord	bord	tetraploid
H11	14402	0.097325	1	brod	brod	bord	bord	tetraploid
H12	14402	0.097625	1	brod	brod	bord	bord	tetraploid
A1	15302	0.0965	1	brod	brod	bord	bord	tetraploid
A2	15302	0.0968	1	brod	brod	bord	bord	tetraploid
A3	15302	0.096775	1	brod	brod	bord	bord	tetraploid
A4	15302	0.09665	1	brod	brod	bord	bord	tetraploid
A5	15302	0.0971	1	brod	brod	bord	bord	tetraploid
A6	15302	0.096775	1	brod	brod	bord	bord	tetraploid
A7	15302	0.096775	1	brod	brod	bord	bord	tetraploid
A8	15302	0.096275	1	brod	brod	bord	bord	tetraploid
A9	15302	0.096025	1	brod	brod	bord	bord	tetraploid
A10	15302	0.09695	1	brod	brod	bord	bord	tetraploid
A11	15302	0.097475	1	brod	brod	bord	bord	tetraploid
A12	15302	0.09765	1	brod	brod	bord	bord	tetraploid
B1	15302	0.097975	1	brod	brod	bord	bord	tetraploid
B2	15302	0.14008	1	M1_32_P1	M1_32	M1	2	tetraploid
B3	15302	0.13398	1	M1_32_P4	M1_32	M1	2	tetraploid
B4	15302	0.1373	1	M1_32_P10	M1_32	M1	4	tetraploid
B5	15302	0.11902	1	M1_32_P25	M1_32	M1	2	tetraploid
B6	15302	0.1445	1	M1_32_P35	M1_32	M1	2	tetraploid
B7	15302	0.13333	1	M1_40_P1	M1_40	M1	2	tetraploid
B8	15302	0.13695	1	M1_40_P13	M1_40	M1	4	tetraploid
B9	15302	0.12355	1	M1_40_P16	M1_40	M1	4	tetraploid
B10	15302	0.13755	1	H2_61_P25	H2_61	H2	4	tetraploid
B11	15302	0.1274	1	H2_57_P4	H2_57	H2	4	tetraploid
B12	15302	0.098125	1	brod	brod	bord	bord	tetraploid
C1	15302	0.0979	1	brod	brod	bord	bord	tetraploid
C2	15302	0.14745	1	M1_49_P1	M1_49	M1	2	tetraploid
C3	15302	0.1505	1	M1_49_P10	M1_49	M1	2	tetraploid
C4	15302	0.14547	1	M1_49_P13	M1_49	M1	4	tetraploid
C5	15302	0.12235	1	M1_49_P35	M1_49	M1	4	tetraploid
C6	15302	0.13822	1	M1_59_P1	M1_59	M1	2	tetraploid
C7	15302	0.12103	1	M1_59_P31	M1_59	M1	2	tetraploid
C8	15302	0.1172	1	M1_59_P35	M1_59	M1	4	tetraploid
C9	15302	0.14322	1	M1_83_P1	M1_83	M1	2	tetraploid
C10	15302	0.1257	1	M1_83_P31	M1_83	M1	2	tetraploid
C11	15302	0.15202	1	M1_83_P35	M1_83	M1	4	tetraploid
C12	15302	0.097825	1	brod	brod	bord	bord	tetraploid
D1	15302	0.098075	1	brod	brod	bord	bord	tetraploid
D2	15302	0.14325	1	H2_18_P1	H2_18	H2	2	tetraploid
D3	15302	0.1432	1	H2_18_P25	H2_18	H2	2	tetraploid
D4	15302	0.13105	1	H2_18_P28	H2_18	H2	4	tetraploid
D5	15302	0.13333	1	H2_18_P35	H2_18	H2	4	tetraploid
D6	15302	0.14105	1	H2_38_P1	H2_38	H2	2	tetraploid
D7	15302	0.1364	1	H2_38_P4	H2_38	H2	4	tetraploid
D8	15302	0.1293	1	H2_38_P25	H2_38	H2	4	tetraploid
D9	15302	0.13705	1	H2_43_P28	H2_43	H2	4	tetraploid
D10	15302	0.13075	1	H2_43_P13	H2_43	H2	4	tetraploid
D11	15302	0.1304	1	H2_43_P13	H2_43	H2	4	tetraploid
D12	15302	0.097825	1	brod	brod	bord	bord	tetraploid
E1	15302	0.098025	1	brod	brod	bord	bord	tetraploid
E2	15302	0.13882	1	H2_43_P1	H2_43	H2	2	tetraploid
E3	15302	0.13317	1	H2_43_P10	H2_43	H2	2	tetraploid
E4	15302	0.12163	1	H2_43_P13	H2_43	H2	4	tetraploid
E5	15302	0.11113	1	H2_43_P35	H2_43	H2	4	tetraploid
E6	15302	0.14075	1	H2_47_P1	H2_47	H2	2	tetraploid
E7	15302	0.14475	1	H2_47_P25	H2_47	H2	2	tetraploid
E8	15302	0.12265	1	H2_47_P28	H2_47	H2	4	tetraploid
E9	15302	0.13785	1	H2_47_P35	H2_47	H2	4	tetraploid
E10	15302	0.13803	1	H2_18_P28	H2_18	H2	4	tetraploid
E11	15302	0.11078	1	M1_59_P35	M1_59	M1	4	tetraploid
E12	15302	0.097725	1	brod	brod	bord	bord	tetraploid
F1	15302	0.098575	1	brod	brod	bord	bord	tetraploid
F2	15302	0.14043	1	H2_57_P1	H2_57	H2	2	tetraploid
F3	15302	0.13817	1	H2_57_P4	H2_57	H2	2	tetraploid
F4	15302	0.16593	1	H2_57_P7	H2_57	H2	4	tetraploid
F5	15302	0.11165	1	H2_57_P35	H2_57	H2	4	tetraploid
F6	15302	0.14795	1	H2_61_P1	H2_61	H2	2	tetraploid
F7	15302	0.14942	1	H2_61_P22	H2_61	H2	2	tetraploid
F8	15302	0.1293	1	H2_61_P25	H2_61	H2	4	tetraploid
F9	15302	0.14005	1	H2_61_P35	H2_61	H2	4	tetraploid
F10	15302	0.1288	1	M1_49_P13	M1_49	M1	4	tetraploid
F11	15302	0.12908	1	M1_40_P16	M1_40	M1	4	tetraploid
F12	15302	0.0981	1	brod	brod	bord	bord	tetraploid
G1	15302	0.097775	1	brod	brod	bord	bord	tetraploid
G2	15302	0.13108	1	M1_32_P10	M1_32	M1	4	tetraploid
G3	15302	0.12313	1	H2_61_P25	H2_61	H2	4	tetraploid
G4	15302	0.14375	1	H2_57_P4	H2_57	H2	4	tetraploid
G5	15302	0.14045	1	H2_47_P28	H2_47	H2	4	tetraploid
G6	15302	0.14432	1	H2_38_P4	H2_38	H2	4	tetraploid
G7	15302	0.13155	1	H2_38_P4	H2_38	H2	4	tetraploid
G8	15302	0.14805	1	H2_18_P28	H2_18	H2	4	tetraploid
G9	15302	0.10598	1	M1_59_P35	M1_59	M1	4	tetraploid
G10	15302	0.1243	1	M1_49_P13	M1_49	M1	4	tetraploid
G11	15302	0.12365	1	M1_40_P16	M1_40	M1	4	tetraploid
G12	15302	0.1269	1	brod	brod	bord	bord	tetraploid
H1	15302	0.098675	1	brod	brod	bord	bord	tetraploid
H2	15302	0.0978	1	brod	brod	bord	bord	tetraploid
H3	15302	0.097325	1	brod	brod	bord	bord	tetraploid
H4	15302	0.09635	1	brod	brod	bord	bord	tetraploid
H5	15302	0.09695	1	brod	brod	bord	bord	tetraploid
H6	15302	0.09805	1	brod	brod	bord	bord	tetraploid
H7	15302	0.09795	1	brod	brod	bord	bord	tetraploid
H8	15302	0.097375	1	brod	brod	bord	bord	tetraploid
H9	15302	0.098025	1	brod	brod	bord	bord	tetraploid
H10	15302	0.09855	1	brod	brod	bord	bord	tetraploid
H11	15302	0.0978	1	brod	brod	bord	bord	tetraploid
H12	15302	0.0983	1	brod	brod	bord	bord	tetraploid
A1	16202	0.096425	1	brod	brod	bord	bord	tetraploid
A2	16202	0.09675	1	brod	brod	bord	bord	tetraploid
A3	16202	0.0966	1	brod	brod	bord	bord	tetraploid
A4	16202	0.096675	1	brod	brod	bord	bord	tetraploid
A5	16202	0.097025	1	brod	brod	bord	bord	tetraploid
A6	16202	0.09665	1	brod	brod	bord	bord	tetraploid
A7	16202	0.0967	1	brod	brod	bord	bord	tetraploid
A8	16202	0.096275	1	brod	brod	bord	bord	tetraploid
A9	16202	0.09605	1	brod	brod	bord	bord	tetraploid
A10	16202	0.096875	1	brod	brod	bord	bord	tetraploid
A11	16202	0.09755	1	brod	brod	bord	bord	tetraploid
A12	16202	0.097525	1	brod	brod	bord	bord	tetraploid
B1	16202	0.09785	1	brod	brod	bord	bord	tetraploid
B2	16202	0.14425	1	M1_32_P1	M1_32	M1	2	tetraploid
B3	16202	0.1379	1	M1_32_P4	M1_32	M1	2	tetraploid
B4	16202	0.14155	1	M1_32_P10	M1_32	M1	4	tetraploid
B5	16202	0.12098	1	M1_32_P25	M1_32	M1	2	tetraploid
B6	16202	0.14937	1	M1_32_P35	M1_32	M1	2	tetraploid
B7	16202	0.13663	1	M1_40_P1	M1_40	M1	2	tetraploid
B8	16202	0.1406	1	M1_40_P13	M1_40	M1	4	tetraploid
B9	16202	0.12565	1	M1_40_P16	M1_40	M1	4	tetraploid
B10	16202	0.14188	1	H2_61_P25	H2_61	H2	4	tetraploid
B11	16202	0.1302	1	H2_57_P4	H2_57	H2	4	tetraploid
B12	16202	0.09805	1	brod	brod	bord	bord	tetraploid
C1	16202	0.09785	1	brod	brod	bord	bord	tetraploid
C2	16202	0.15282	1	M1_49_P1	M1_49	M1	2	tetraploid
C3	16202	0.15622	1	M1_49_P10	M1_49	M1	2	tetraploid
C4	16202	0.15042	1	M1_49_P13	M1_49	M1	4	tetraploid
C5	16202	0.12447	1	M1_49_P35	M1_49	M1	4	tetraploid
C6	16202	0.14205	1	M1_59_P1	M1_59	M1	2	tetraploid
C7	16202	0.1229	1	M1_59_P31	M1_59	M1	2	tetraploid
C8	16202	0.11898	1	M1_59_P35	M1_59	M1	4	tetraploid
C9	16202	0.14743	1	M1_83_P1	M1_83	M1	2	tetraploid
C10	16202	0.1281	1	M1_83_P31	M1_83	M1	2	tetraploid
C11	16202	0.1573	1	M1_83_P35	M1_83	M1	4	tetraploid
C12	16202	0.097625	1	brod	brod	bord	bord	tetraploid
D1	16202	0.098	1	brod	brod	bord	bord	tetraploid
D2	16202	0.1483	1	H2_18_P1	H2_18	H2	2	tetraploid
D3	16202	0.1485	1	H2_18_P25	H2_18	H2	2	tetraploid
D4	16202	0.13368	1	H2_18_P28	H2_18	H2	4	tetraploid
D5	16202	0.13767	1	H2_18_P35	H2_18	H2	4	tetraploid
D6	16202	0.14588	1	H2_38_P1	H2_38	H2	2	tetraploid
D7	16202	0.14085	1	H2_38_P4	H2_38	H2	4	tetraploid
D8	16202	0.1322	1	H2_38_P25	H2_38	H2	4	tetraploid
D9	16202	0.14095	1	H2_43_P28	H2_43	H2	4	tetraploid
D10	16202	0.13462	1	H2_43_P13	H2_43	H2	4	tetraploid
D11	16202	0.13317	1	H2_43_P13	H2_43	H2	4	tetraploid
D12	16202	0.0976	1	brod	brod	bord	bord	tetraploid
E1	16202	0.09785	1	brod	brod	bord	bord	tetraploid
E2	16202	0.14247	1	H2_43_P1	H2_43	H2	2	tetraploid
E3	16202	0.13645	1	H2_43_P10	H2_43	H2	2	tetraploid
E4	16202	0.12313	1	H2_43_P13	H2_43	H2	4	tetraploid
E5	16202	0.11228	1	H2_43_P35	H2_43	H2	4	tetraploid
E6	16202	0.14505	1	H2_47_P1	H2_47	H2	2	tetraploid
E7	16202	0.14913	1	H2_47_P25	H2_47	H2	2	tetraploid
E8	16202	0.12495	1	H2_47_P28	H2_47	H2	4	tetraploid
E9	16202	0.14168	1	H2_47_P35	H2_47	H2	4	tetraploid
E10	16202	0.14235	1	H2_18_P28	H2_18	H2	4	tetraploid
E11	16202	0.1118	1	M1_59_P35	M1_59	M1	4	tetraploid
E12	16202	0.09755	1	brod	brod	bord	bord	tetraploid
F1	16202	0.09835	1	brod	brod	bord	bord	tetraploid
F2	16202	0.14515	1	H2_57_P1	H2_57	H2	2	tetraploid
F3	16202	0.1426	1	H2_57_P4	H2_57	H2	2	tetraploid
F4	16202	0.1742	1	H2_57_P7	H2_57	H2	4	tetraploid
F5	16202	0.11283	1	H2_57_P35	H2_57	H2	4	tetraploid
F6	16202	0.1534	1	H2_61_P1	H2_61	H2	2	tetraploid
F7	16202	0.15498	1	H2_61_P22	H2_61	H2	2	tetraploid
F8	16202	0.13272	1	H2_61_P25	H2_61	H2	4	tetraploid
F9	16202	0.14485	1	H2_61_P35	H2_61	H2	4	tetraploid
F10	16202	0.13143	1	M1_49_P13	M1_49	M1	4	tetraploid
F11	16202	0.13203	1	M1_40_P16	M1_40	M1	4	tetraploid
F12	16202	0.097825	1	brod	brod	bord	bord	tetraploid
G1	16202	0.09765	1	brod	brod	bord	bord	tetraploid
G2	16202	0.13387	1	M1_32_P10	M1_32	M1	4	tetraploid
G3	16202	0.12612	1	H2_61_P25	H2_61	H2	4	tetraploid
G4	16202	0.1494	1	H2_57_P4	H2_57	H2	4	tetraploid
G5	16202	0.1459	1	H2_47_P28	H2_47	H2	4	tetraploid
G6	16202	0.14925	1	H2_38_P4	H2_38	H2	4	tetraploid
G7	16202	0.13533	1	H2_38_P4	H2_38	H2	4	tetraploid
G8	16202	0.1536	1	H2_18_P28	H2_18	H2	4	tetraploid
G9	16202	0.10658	1	M1_59_P35	M1_59	M1	4	tetraploid
G10	16202	0.12707	1	M1_49_P13	M1_49	M1	4	tetraploid
G11	16202	0.12607	1	M1_40_P16	M1_40	M1	4	tetraploid
G12	16202	0.1308	1	brod	brod	bord	bord	tetraploid
H1	16202	0.098475	1	brod	brod	bord	bord	tetraploid
H2	16202	0.09775	1	brod	brod	bord	bord	tetraploid
H3	16202	0.097425	1	brod	brod	bord	bord	tetraploid
H4	16202	0.096225	1	brod	brod	bord	bord	tetraploid
H5	16202	0.0968	1	brod	brod	bord	bord	tetraploid
H6	16202	0.0978	1	brod	brod	bord	bord	tetraploid
H7	16202	0.09795	1	brod	brod	bord	bord	tetraploid
H8	16202	0.097525	1	brod	brod	bord	bord	tetraploid
H9	16202	0.098025	1	brod	brod	bord	bord	tetraploid
H10	16202	0.098775	1	brod	brod	bord	bord	tetraploid
H11	16202	0.098075	1	brod	brod	bord	bord	tetraploid
H12	16202	0.098425	1	brod	brod	bord	bord	tetraploid
A1	17102	0.096625	1	brod	brod	bord	bord	tetraploid
A2	17102	0.096775	1	brod	brod	bord	bord	tetraploid
A3	17102	0.0966	1	brod	brod	bord	bord	tetraploid
A4	17102	0.09665	1	brod	brod	bord	bord	tetraploid
A5	17102	0.09685	1	brod	brod	bord	bord	tetraploid
A6	17102	0.0969	1	brod	brod	bord	bord	tetraploid
A7	17102	0.096575	1	brod	brod	bord	bord	tetraploid
A8	17102	0.096075	1	brod	brod	bord	bord	tetraploid
A9	17102	0.095625	1	brod	brod	bord	bord	tetraploid
A10	17102	0.09645	1	brod	brod	bord	bord	tetraploid
A11	17102	0.097	1	brod	brod	bord	bord	tetraploid
A12	17102	0.096925	1	brod	brod	bord	bord	tetraploid
B1	17102	0.0971	1	brod	brod	bord	bord	tetraploid
B2	17102	0.1484	1	M1_32_P1	M1_32	M1	2	tetraploid
B3	17102	0.14143	1	M1_32_P4	M1_32	M1	2	tetraploid
B4	17102	0.14565	1	M1_32_P10	M1_32	M1	4	tetraploid
B5	17102	0.12235	1	M1_32_P25	M1_32	M1	2	tetraploid
B6	17102	0.15425	1	M1_32_P35	M1_32	M1	2	tetraploid
B7	17102	0.1394	1	M1_40_P1	M1_40	M1	2	tetraploid
B8	17102	0.1441	1	M1_40_P13	M1_40	M1	4	tetraploid
B9	17102	0.12755	1	M1_40_P16	M1_40	M1	4	tetraploid
B10	17102	0.14668	1	H2_61_P25	H2_61	H2	4	tetraploid
B11	17102	0.1329	1	H2_57_P4	H2_57	H2	4	tetraploid
B12	17102	0.0975	1	brod	brod	bord	bord	tetraploid
C1	17102	0.09695	1	brod	brod	bord	bord	tetraploid
C2	17102	0.15817	1	M1_49_P1	M1_49	M1	2	tetraploid
C3	17102	0.1617	1	M1_49_P10	M1_49	M1	2	tetraploid
C4	17102	0.15548	1	M1_49_P13	M1_49	M1	4	tetraploid
C5	17102	0.12598	1	M1_49_P35	M1_49	M1	4	tetraploid
C6	17102	0.14535	1	M1_59_P1	M1_59	M1	2	tetraploid
C7	17102	0.12415	1	M1_59_P31	M1_59	M1	2	tetraploid
C8	17102	0.11992	1	M1_59_P35	M1_59	M1	4	tetraploid
C9	17102	0.1513	1	M1_83_P1	M1_83	M1	2	tetraploid
C10	17102	0.13008	1	M1_83_P31	M1_83	M1	2	tetraploid
C11	17102	0.16262	1	M1_83_P35	M1_83	M1	4	tetraploid
C12	17102	0.09675	1	brod	brod	bord	bord	tetraploid
D1	17102	0.09685	1	brod	brod	bord	bord	tetraploid
D2	17102	0.15295	1	H2_18_P1	H2_18	H2	2	tetraploid
D3	17102	0.15327	1	H2_18_P25	H2_18	H2	2	tetraploid
D4	17102	0.13593	1	H2_18_P28	H2_18	H2	4	tetraploid
D5	17102	0.14155	1	H2_18_P35	H2_18	H2	4	tetraploid
D6	17102	0.15083	1	H2_38_P1	H2_38	H2	2	tetraploid
D7	17102	0.14513	1	H2_38_P4	H2_38	H2	4	tetraploid
D8	17102	0.13448	1	H2_38_P25	H2_38	H2	4	tetraploid
D9	17102	0.1448	1	H2_43_P28	H2_43	H2	4	tetraploid
D10	17102	0.13758	1	H2_43_P13	H2_43	H2	4	tetraploid
D11	17102	0.13548	1	H2_43_P13	H2_43	H2	4	tetraploid
D12	17102	0.09675	1	brod	brod	bord	bord	tetraploid
E1	17102	0.0967	1	brod	brod	bord	bord	tetraploid
E2	17102	0.14532	1	H2_43_P1	H2_43	H2	2	tetraploid
E3	17102	0.1389	1	H2_43_P10	H2_43	H2	2	tetraploid
E4	17102	0.12423	1	H2_43_P13	H2_43	H2	4	tetraploid
E5	17102	0.1127	1	H2_43_P35	H2_43	H2	4	tetraploid
E6	17102	0.14923	1	H2_47_P1	H2_47	H2	2	tetraploid
E7	17102	0.15308	1	H2_47_P25	H2_47	H2	2	tetraploid
E8	17102	0.12667	1	H2_47_P28	H2_47	H2	4	tetraploid
E9	17102	0.1452	1	H2_47_P35	H2_47	H2	4	tetraploid
E10	17102	0.14615	1	H2_18_P28	H2_18	H2	4	tetraploid
E11	17102	0.11207	1	M1_59_P35	M1_59	M1	4	tetraploid
E12	17102	0.0964	1	brod	brod	bord	bord	tetraploid
F1	17102	0.09725	1	brod	brod	bord	bord	tetraploid
F2	17102	0.14925	1	H2_57_P1	H2_57	H2	2	tetraploid
F3	17102	0.14647	1	H2_57_P4	H2_57	H2	2	tetraploid
F4	17102	0.18263	1	H2_57_P7	H2_57	H2	4	tetraploid
F5	17102	0.11348	1	H2_57_P35	H2_57	H2	4	tetraploid
F6	17102	0.15878	1	H2_61_P1	H2_61	H2	2	tetraploid
F7	17102	0.16037	1	H2_61_P22	H2_61	H2	2	tetraploid
F8	17102	0.1352	1	H2_61_P25	H2_61	H2	4	tetraploid
F9	17102	0.14935	1	H2_61_P35	H2_61	H2	4	tetraploid
F10	17102	0.13385	1	M1_49_P13	M1_49	M1	4	tetraploid
F11	17102	0.13412	1	M1_40_P16	M1_40	M1	4	tetraploid
F12	17102	0.0967	1	brod	brod	bord	bord	tetraploid
G1	17102	0.0965	1	brod	brod	bord	bord	tetraploid
G2	17102	0.13653	1	M1_32_P10	M1_32	M1	4	tetraploid
G3	17102	0.12868	1	H2_61_P25	H2_61	H2	4	tetraploid
G4	17102	0.1547	1	H2_57_P4	H2_57	H2	4	tetraploid
G5	17102	0.15085	1	H2_47_P28	H2_47	H2	4	tetraploid
G6	17102	0.1543	1	H2_38_P4	H2_38	H2	4	tetraploid
G7	17102	0.13922	1	H2_38_P4	H2_38	H2	4	tetraploid
G8	17102	0.15925	1	H2_18_P28	H2_18	H2	4	tetraploid
G9	17102	0.10658	1	M1_59_P35	M1_59	M1	4	tetraploid
G10	17102	0.1293	1	M1_49_P13	M1_49	M1	4	tetraploid
G11	17102	0.12807	1	M1_40_P16	M1_40	M1	4	tetraploid
G12	17102	0.1341	1	brod	brod	bord	bord	tetraploid
H1	17102	0.097725	1	brod	brod	bord	bord	tetraploid
H2	17102	0.096775	1	brod	brod	bord	bord	tetraploid
H3	17102	0.096325	1	brod	brod	bord	bord	tetraploid
H4	17102	0.09525	1	brod	brod	bord	bord	tetraploid
H5	17102	0.095825	1	brod	brod	bord	bord	tetraploid
H6	17102	0.097225	1	brod	brod	bord	bord	tetraploid
H7	17102	0.097	1	brod	brod	bord	bord	tetraploid
H8	17102	0.096375	1	brod	brod	bord	bord	tetraploid
H9	17102	0.09715	1	brod	brod	bord	bord	tetraploid
H10	17102	0.097725	1	brod	brod	bord	bord	tetraploid
H11	17102	0.097125	1	brod	brod	bord	bord	tetraploid
H12	17102	0.097525	1	brod	brod	bord	bord	tetraploid
A1	18002	0.09675	1	brod	brod	bord	bord	tetraploid
A2	18002	0.0968	1	brod	brod	bord	bord	tetraploid
A3	18002	0.0967	1	brod	brod	bord	bord	tetraploid
A4	18002	0.09665	1	brod	brod	bord	bord	tetraploid
A5	18002	0.097	1	brod	brod	bord	bord	tetraploid
A6	18002	0.09665	1	brod	brod	bord	bord	tetraploid
A7	18002	0.09665	1	brod	brod	bord	bord	tetraploid
A8	18002	0.096175	1	brod	brod	bord	bord	tetraploid
A9	18002	0.0959	1	brod	brod	bord	bord	tetraploid
A10	18002	0.096775	1	brod	brod	bord	bord	tetraploid
A11	18002	0.09745	1	brod	brod	bord	bord	tetraploid
A12	18002	0.0975	1	brod	brod	bord	bord	tetraploid
B1	18002	0.09745	1	brod	brod	bord	bord	tetraploid
B2	18002	0.15463	1	M1_32_P1	M1_32	M1	2	tetraploid
B3	18002	0.14692	1	M1_32_P4	M1_32	M1	2	tetraploid
B4	18002	0.15145	1	M1_32_P10	M1_32	M1	4	tetraploid
B5	18002	0.12545	1	M1_32_P25	M1_32	M1	2	tetraploid
B6	18002	0.16065	1	M1_32_P35	M1_32	M1	2	tetraploid
B7	18002	0.1443	1	M1_40_P1	M1_40	M1	2	tetraploid
B8	18002	0.14938	1	M1_40_P13	M1_40	M1	4	tetraploid
B9	18002	0.1308	1	M1_40_P16	M1_40	M1	4	tetraploid
B10	18002	0.1537	1	H2_61_P25	H2_61	H2	4	tetraploid
B11	18002	0.13683	1	H2_57_P4	H2_57	H2	4	tetraploid
B12	18002	0.09795	1	brod	brod	bord	bord	tetraploid
C1	18002	0.09745	1	brod	brod	bord	bord	tetraploid
C2	18002	0.16568	1	M1_49_P1	M1_49	M1	2	tetraploid
C3	18002	0.16985	1	M1_49_P10	M1_49	M1	2	tetraploid
C4	18002	0.1626	1	M1_49_P13	M1_49	M1	4	tetraploid
C5	18002	0.12922	1	M1_49_P35	M1_49	M1	4	tetraploid
C6	18002	0.15048	1	M1_59_P1	M1_59	M1	2	tetraploid
C7	18002	0.12695	1	M1_59_P31	M1_59	M1	2	tetraploid
C8	18002	0.12263	1	M1_59_P35	M1_59	M1	4	tetraploid
C9	18002	0.1569	1	M1_83_P1	M1_83	M1	2	tetraploid
C10	18002	0.13367	1	M1_83_P31	M1_83	M1	2	tetraploid
C11	18002	0.16952	1	M1_83_P35	M1_83	M1	4	tetraploid
C12	18002	0.0974	1	brod	brod	bord	bord	tetraploid
D1	18002	0.097525	1	brod	brod	bord	bord	tetraploid
D2	18002	0.16062	1	H2_18_P1	H2_18	H2	2	tetraploid
D3	18002	0.16055	1	H2_18_P25	H2_18	H2	2	tetraploid
D4	18002	0.13975	1	H2_18_P28	H2_18	H2	4	tetraploid
D5	18002	0.14798	1	H2_18_P35	H2_18	H2	4	tetraploid
D6	18002	0.15773	1	H2_38_P1	H2_38	H2	2	tetraploid
D7	18002	0.15185	1	H2_38_P4	H2_38	H2	4	tetraploid
D8	18002	0.13867	1	H2_38_P25	H2_38	H2	4	tetraploid
D9	18002	0.15058	1	H2_43_P28	H2_43	H2	4	tetraploid
D10	18002	0.14265	1	H2_43_P13	H2_43	H2	4	tetraploid
D11	18002	0.13917	1	H2_43_P13	H2_43	H2	4	tetraploid
D12	18002	0.0972	1	brod	brod	bord	bord	tetraploid
E1	18002	0.0976	1	brod	brod	bord	bord	tetraploid
E2	18002	0.15045	1	H2_43_P1	H2_43	H2	2	tetraploid
E3	18002	0.14347	1	H2_43_P10	H2_43	H2	2	tetraploid
E4	18002	0.12693	1	H2_43_P13	H2_43	H2	4	tetraploid
E5	18002	0.11475	1	H2_43_P35	H2_43	H2	4	tetraploid
E6	18002	0.15592	1	H2_47_P1	H2_47	H2	2	tetraploid
E7	18002	0.1593	1	H2_47_P25	H2_47	H2	2	tetraploid
E8	18002	0.13053	1	H2_47_P28	H2_47	H2	4	tetraploid
E9	18002	0.1508	1	H2_47_P35	H2_47	H2	4	tetraploid
E10	18002	0.15248	1	H2_18_P28	H2_18	H2	4	tetraploid
E11	18002	0.11428	1	M1_59_P35	M1_59	M1	4	tetraploid
E12	18002	0.09725	1	brod	brod	bord	bord	tetraploid
F1	18002	0.097875	1	brod	brod	bord	bord	tetraploid
F2	18002	0.15557	1	H2_57_P1	H2_57	H2	2	tetraploid
F3	18002	0.15298	1	H2_57_P4	H2_57	H2	2	tetraploid
F4	18002	0.1937	1	H2_57_P7	H2_57	H2	4	tetraploid
F5	18002	0.1159	1	H2_57_P35	H2_57	H2	4	tetraploid
F6	18002	0.16647	1	H2_61_P1	H2_61	H2	2	tetraploid
F7	18002	0.16825	1	H2_61_P22	H2_61	H2	2	tetraploid
F8	18002	0.1401	1	H2_61_P25	H2_61	H2	4	tetraploid
F9	18002	0.15632	1	H2_61_P35	H2_61	H2	4	tetraploid
F10	18002	0.13808	1	M1_49_P13	M1_49	M1	4	tetraploid
F11	18002	0.13855	1	M1_40_P16	M1_40	M1	4	tetraploid
F12	18002	0.0973	1	brod	brod	bord	bord	tetraploid
G1	18002	0.09695	1	brod	brod	bord	bord	tetraploid
G2	18002	0.14143	1	M1_32_P10	M1_32	M1	4	tetraploid
G3	18002	0.13342	1	H2_61_P25	H2_61	H2	4	tetraploid
G4	18002	0.16275	1	H2_57_P4	H2_57	H2	4	tetraploid
G5	18002	0.15785	1	H2_47_P28	H2_47	H2	4	tetraploid
G6	18002	0.16162	1	H2_38_P4	H2_38	H2	4	tetraploid
G7	18002	0.14485	1	H2_38_P4	H2_38	H2	4	tetraploid
[truncated: 328,070+ more rows]
