# Supplementary material for: The neutral rate of whole-genome duplication varies among yeast species and their hybrids
Source: Nat Commun. 2021 May 25;12:3126. doi: 10.1038/s41467-021-23231-8 (PMC8149824; doi:10.1038/s41467-021-23231-8)
Supplement: Supplementary file 7 — Source Data [file 41467_2021_23231_MOESM7_ESM.xlsx]

## Sheet: Fig1_B
cross	Hyb	Generations	Total_4n	cross_rep	type
VL_C1	VL_C	22	0	1	Parents 2
VL_C1	VL_C	88	1	1	Parents 2
VL_C1	VL_C	154	1	1	Parents 2
VL_C1	VL_C	220	1	1	Parents 2
VL_C1	VL_C	286	1	1	Parents 2
VL_C1	VL_C	352	1	1	Parents 2
VL_C1	VL_C	440	2	1	Parents 2
VL_C1	VL_C	506	2	1	Parents 2
VL_C1	VL_C	572	3	1	Parents 2
VL_C1	VL_C	638	4	1	Parents 2
VL_C1	VL_C	704	4	1	Parents 2
VL_C1	VL_C	770	7	1	Parents 2
VL_C2	VL_C	22	0	2	Parents 2
VL_C2	VL_C	88	0	2	Parents 2
VL_C2	VL_C	154	0	2	Parents 2
VL_C2	VL_C	220	0	2	Parents 2
VL_C2	VL_C	286	0	2	Parents 2
VL_C2	VL_C	352	0	2	Parents 2
VL_C2	VL_C	440	1	2	Parents 2
VL_C2	VL_C	506	1	2	Parents 2
VL_C2	VL_C	572	1	2	Parents 2
VL_C2	VL_C	638	1	2	Parents 2
VL_C2	VL_C	704	2	2	Parents 2
VL_C2	VL_C	770	4	2	Parents 2
VL_C3	VL_C	22	0	3	Parents 2
VL_C3	VL_C	88	1	3	Parents 2
VL_C3	VL_C	154	1	3	Parents 2
VL_C3	VL_C	220	1	3	Parents 2
VL_C3	VL_C	286	1	3	Parents 2
VL_C3	VL_C	352	1	3	Parents 2
VL_C3	VL_C	440	1	3	Parents 2
VL_C3	VL_C	506	1	3	Parents 2
VL_C3	VL_C	572	2	3	Parents 2
VL_C3	VL_C	638	3	3	Parents 2
VL_C3	VL_C	704	3	3	Parents 2
VL_C3	VL_C	770	6	3	Parents 2
L1	L	22	0	1	Hybrids
L1	L	88	0	1	Hybrids
L1	L	154	0	1	Hybrids
L1	L	220	2	1	Hybrids
L1	L	286	2	1	Hybrids
L1	L	352	2	1	Hybrids
L1	L	418	2	1	Hybrids
L1	L	484	3	1	Hybrids
L1	L	550	3	1	Hybrids
L1	L	616	3	1	Hybrids
L1	L	682	3	1	Hybrids
L1	L	770	3	1	Hybrids
L2	L	22	0	2	Hybrids
L2	L	88	0	2	Hybrids
L2	L	154	0	2	Hybrids
L2	L	220	0	2	Hybrids
L2	L	286	1	2	Hybrids
L2	L	352	2	2	Hybrids
L2	L	418	2	2	Hybrids
L2	L	484	2	2	Hybrids
L2	L	550	2	2	Hybrids
L2	L	616	2	2	Hybrids
L2	L	682	2	2	Hybrids
L2	L	770	2	2	Hybrids
M1	M	22	0	1	Hybrids
M1	M	88	0	1	Hybrids
M1	M	154	0	1	Hybrids
M1	M	220	1	1	Hybrids
M1	M	286	1	1	Hybrids
M1	M	352	3	1	Hybrids
M1	M	418	2	1	Hybrids
M1	M	484	2	1	Hybrids
M1	M	550	2	1	Hybrids
M1	M	616	1	1	Hybrids
M1	M	682	1	1	Hybrids
M1	M	770	2	1	Hybrids
H2	H	22	0	2	Hybrids
H2	H	88	1	2	Hybrids
H2	H	154	1	2	Hybrids
H2	H	220	2	2	Hybrids
H2	H	286	2	2	Hybrids
H2	H	352	3	2	Hybrids
H2	H	418	3	2	Hybrids
H2	H	484	4	2	Hybrids
H2	H	550	5	2	Hybrids
H2	H	616	6	2	Hybrids
H2	H	682	6	2	Hybrids
H2	H	770	6	2	Hybrids
VL_B1	VL_B	22	0	1	Parents 1
VL_B1	VL_B	88	0	1	Parents 1
VL_B1	VL_B	154	0	1	Parents 1
VL_B1	VL_B	220	0	1	Parents 1
VL_B1	VL_B	286	0	1	Parents 1
VL_B1	VL_B	352	0	1	Parents 1
VL_B1	VL_B	418	0	1	Parents 1
VL_B1	VL_B	484	0	1	Parents 1
VL_B1	VL_B	550	0	1	Parents 1
VL_B1	VL_B	616	0	1	Parents 1
VL_B1	VL_B	682	0	1	Parents 1
VL_B1	VL_B	770	0	1	Parents 1
VL_B2	VL_B	22	0	2	Parents 1
VL_B2	VL_B	88	0	2	Parents 1
VL_B2	VL_B	154	0	2	Parents 1
VL_B2	VL_B	220	0	2	Parents 1
VL_B2	VL_B	286	0	2	Parents 1
VL_B2	VL_B	352	0	2	Parents 1
VL_B2	VL_B	418	0	2	Parents 1
VL_B2	VL_B	484	0	2	Parents 1
VL_B2	VL_B	550	0	2	Parents 1
VL_B2	VL_B	616	0	2	Parents 1
VL_B2	VL_B	682	0	2	Parents 1
VL_B2	VL_B	770	0	2	Parents 1
VL_B3	VL_B	22	0	3	Parents 1
VL_B3	VL_B	88	0	3	Parents 1
VL_B3	VL_B	154	0	3	Parents 1
VL_B3	VL_B	220	0	3	Parents 1
VL_B3	VL_B	286	0	3	Parents 1
VL_B3	VL_B	352	0	3	Parents 1
VL_B3	VL_B	418	0	3	Parents 1
VL_B3	VL_B	484	0	3	Parents 1
VL_B3	VL_B	550	0	3	Parents 1
VL_B3	VL_B	616	0	3	Parents 1
VL_B3	VL_B	682	0	3	Parents 1
VL_B3	VL_B	770	0	3	Parents 1
VL_A	VL_A	22	0	1	Parents 2
VL_A	VL_A	88	0	1	Parents 2
VL_A	VL_A	154	0	1	Parents 2
VL_A	VL_A	220	0	1	Parents 2
VL_A	VL_A	286	0	1	Parents 2
VL_A	VL_A	352	0	1	Parents 2
VL_A	VL_A	418	0	1	Parents 2
VL_A	VL_A	484	0	1	Parents 2
VL_A	VL_A	550	0	1	Parents 2
VL_A	VL_A	616	0	1	Parents 2
VL_A	VL_A	682	0	1	Parents 2
VL_A	VL_A	770	0	1	Parents 2
VL_S1	VL_S	22	0	1	Parents 2
VL_S1	VL_S	88	0	1	Parents 2
VL_S1	VL_S	154	0	1	Parents 2
VL_S1	VL_S	220	0	1	Parents 2
VL_S1	VL_S	286	0	1	Parents 2
VL_S1	VL_S	352	0	1	Parents 2
VL_S1	VL_S	418	0	1	Parents 2
VL_S1	VL_S	484	0	1	Parents 2
VL_S1	VL_S	550	0	1	Parents 2
VL_S1	VL_S	616	0	1	Parents 2
VL_S1	VL_S	682	0	1	Parents 2
VL_S1	VL_S	770	0	1	Parents 2
M2	M	22	0	2	Hybrids
M2	M	88	0	2	Hybrids
M2	M	154	0	2	Hybrids
M2	M	220	0	2	Hybrids
M2	M	286	0	2	Hybrids
M2	M	352	0	2	Hybrids
M2	M	418	0	2	Hybrids
M2	M	484	0	2	Hybrids
M2	M	550	0	2	Hybrids
M2	M	616	0	2	Hybrids
M2	M	682	0	2	Hybrids
M2	M	770	0	2	Hybrids
H1	H	22	0	1	Hybrids
H1	H	88	0	1	Hybrids
H1	H	154	0	1	Hybrids
H1	H	220	0	1	Hybrids
H1	H	286	0	1	Hybrids
H1	H	352	0	1	Hybrids
H1	H	418	0	1	Hybrids
H1	H	484	0	1	Hybrids
H1	H	550	0	1	Hybrids
H1	H	616	0	1	Hybrids
H1	H	682	0	1	Hybrids
H1	H	770	0	1	Hybrids
VL_S2	VL_S	22	0	2	Parents 2
VL_S2	VL_S	770	0	2	Parents 2

## Sheet: Fig_1_C
cross	Hyb	rep	X4n_number	total_lines	WGD_freq
G	VL_B1	VL	0	96	0
H	VL_B2	VL	0	48	0
I	VL_B3	VL	0	48	0
J	VL_C1	VL	7	64	10.93
K	VL_C2	VL	4	64	6.25
L	VL_C3	VL	6	64	9.375
N	VL_A	VL	0	96	0
M	VL_S1	VL	0	96	0
Hall	VL_S2	VL	0	112	0
A	L1	L	3	96	3.125
D	L2	L	2	96	2.083333333
B	M1	M	4	96	4.166666667
E	M2	M	0	96	0
C	H1	H	0	96	0
F	H2	H	6	96	6.25

## Sheet: Fig_S1
ech	time	cross	Generations	normalisation	Hyb	Time
46	P35	P35	770	1.541240531	H1	Tend
9	P35	P35	770	1.541240531	H1	Tend
52	P16	P16	352	1.57894932	H1	Tmid
2	P35	P35	770	1.61751786	H1	Tend
51	P16	P16	352	1.637128108	H1	Tmid
56	P16	P16	352	1.656961214	H1	Tmid
18	P35	P35	770	1.677019724	H1	Tend
17	P35	P35	770	1.697303866	H1	Tend
42	P16	P16	352	1.717816165	H1	Tmid
92	P16	P16	352	1.717816165	H1	Tmid
35	P35	P35	770	1.717817351	H1	Tend
24	P16	P16	352	1.738561573	H1	Tmid
19	P35	P35	770	1.738562773	H1	Tend
69	P35	P35	770	1.738562773	H1	Tend
80	P35	P35	770	1.738562773	H1	Tend
78	P16	P16	352	1.75954154	H1	Tmid
26	P35	P35	770	1.759542753	H1	Tend
37	P35	P35	770	1.759542753	H1	Tend
3	P35	P35	770	1.780759945	H1	Tend
31	P35	P35	770	1.780759945	H1	Tend
4	P35	P35	770	1.780759945	H1	Tend
93	P35	P35	770	1.780759945	H1	Tend
46	P16	P16	352	1.802215788	H1	Tmid
58	P16	P16	352	1.802215788	H1	Tmid
30	P35	P35	770	1.802217029	H1	Tend
6	P35	P35	770	1.802217029	H1	Tend
2	P16	P16	352	1.823915463	H1	Tmid
48	P16	P16	352	1.823915463	H1	Tmid
63	P16	P16	352	1.823915463	H1	Tmid
14	P35	P35	770	1.823916719	H1	Tend
16	P35	P35	770	1.823916719	H1	Tend
64	P35	P35	770	1.823916719	H1	Tend
83	P35	P35	770	1.823916719	H1	Tend
15	P35	P35	770	1.845861756	H1	Tend
28	P35	P35	770	1.845861756	H1	Tend
53	P35	P35	770	1.845861756	H1	Tend
58	P35	P35	770	1.845861756	H1	Tend
63	P35	P35	770	1.845861756	H1	Tend
73	P35	P35	770	1.845861756	H1	Tend
15	P16	P16	352	1.868053632	H1	Tmid
18	P16	P16	352	1.868053632	H1	Tmid
35	P16	P16	352	1.868053632	H1	Tmid
25	P35	P35	770	1.868054916	H1	Tend
48	P35	P35	770	1.868054916	H1	Tend
75	P35	P35	770	1.868054916	H1	Tend
89	P35	P35	770	1.868054916	H1	Tend
45	P16	P16	352	1.890497706	H1	Tmid
93	P16	P16	352	1.890497706	H1	Tmid
12	P35	P35	770	1.890499004	H1	Tend
20	P35	P35	770	1.890499004	H1	Tend
21	P35	P35	770	1.890499004	H1	Tend
29	P35	P35	770	1.890499004	H1	Tend
68	P35	P35	770	1.890499004	H1	Tend
71	P35	P35	770	1.890499004	H1	Tend
84	P35	P35	770	1.890499004	H1	Tend
88	P35	P35	770	1.890499004	H1	Tend
91	P35	P35	770	1.890499004	H1	Tend
26	P16	P16	352	1.913195543	H1	Tmid
64	P16	P16	352	1.913195543	H1	Tmid
79	P16	P16	352	1.913195543	H1	Tmid
33	P35	P35	770	1.913196856	H1	Tend
38	P35	P35	770	1.913196856	H1	Tend
39	P35	P35	770	1.913196856	H1	Tend
5	P35	P35	770	1.913196856	H1	Tend
76	P35	P35	770	1.913196856	H1	Tend
96	P35	P35	770	1.913196856	H1	Tend
13	P16	P16	352	1.936150015	H1	Tmid
25	P16	P16	352	1.936150015	H1	Tmid
31	P16	P16	352	1.936150015	H1	Tmid
32	P16	P16	352	1.936150015	H1	Tmid
80	P16	P16	352	1.936150015	H1	Tmid
23	P35	P35	770	1.936151343	H1	Tend
44	P35	P35	770	1.936151343	H1	Tend
52	P35	P35	770	1.936151343	H1	Tend
55	P35	P35	770	1.936151343	H1	Tend
74	P35	P35	770	1.936151343	H1	Tend
77	P35	P35	770	1.936151343	H1	Tend
78	P35	P35	770	1.936151343	H1	Tend
8	P35	P35	770	1.936151343	H1	Tend
82	P35	P35	770	1.936151343	H1	Tend
94	P35	P35	770	1.936151343	H1	Tend
13	P1	P1	22	1.944042392	H1	Tini
24	P1	P1	22	1.944042392	H1	Tini
86	P1	P1	22	1.944042392	H1	Tini
88	P1	P1	22	1.944042392	H1	Tini
90	P1	P1	22	1.944042392	H1	Tini
21	P16	P16	352	1.959364022	H1	Tmid
23	P16	P16	352	1.959364022	H1	Tmid
37	P16	P16	352	1.959364022	H1	Tmid
38	P16	P16	352	1.959364022	H1	Tmid
47	P16	P16	352	1.959364022	H1	Tmid
53	P16	P16	352	1.959364022	H1	Tmid
54	P16	P16	352	1.959364022	H1	Tmid
55	P16	P16	352	1.959364022	H1	Tmid
71	P16	P16	352	1.959364022	H1	Tmid
82	P16	P16	352	1.959364022	H1	Tmid
86	P16	P16	352	1.959364022	H1	Tmid
88	P16	P16	352	1.959364022	H1	Tmid
95	P16	P16	352	1.959364022	H1	Tmid
11	P35	P35	770	1.959365365	H1	Tend
32	P35	P35	770	1.959365365	H1	Tend
49	P35	P35	770	1.959365365	H1	Tend
54	P35	P35	770	1.959365365	H1	Tend
65	P35	P35	770	1.959365365	H1	Tend
7	P35	P35	770	1.959365365	H1	Tend
79	P35	P35	770	1.959365365	H1	Tend
31	P1	P1	22	1.967345635	H1	Tini
32	P1	P1	22	1.967345635	H1	Tini
53	P1	P1	22	1.967345635	H1	Tini
70	P1	P1	22	1.967345635	H1	Tini
8	P1	P1	22	1.967345635	H1	Tini
92	P1	P1	22	1.967345635	H1	Tini
93	P1	P1	22	1.967345635	H1	Tini
96	P1	P1	22	1.967345635	H1	Tini
10	P16	P16	352	1.982840499	H1	Tmid
11	P16	P16	352	1.982840499	H1	Tmid
14	P16	P16	352	1.982840499	H1	Tmid
16	P16	P16	352	1.982840499	H1	Tmid
40	P16	P16	352	1.982840499	H1	Tmid
5	P16	P16	352	1.982840499	H1	Tmid
59	P16	P16	352	1.982840499	H1	Tmid
7	P16	P16	352	1.982840499	H1	Tmid
70	P16	P16	352	1.982840499	H1	Tmid
89	P16	P16	352	1.982840499	H1	Tmid
91	P16	P16	352	1.982840499	H1	Tmid
96	P16	P16	352	1.982840499	H1	Tmid
13	P35	P35	770	1.982841857	H1	Tend
72	P35	P35	770	1.982841857	H1	Tend
95	P35	P35	770	1.982841857	H1	Tend
16	P1	P1	22	1.990912356	H1	Tini
2	P1	P1	22	1.990912356	H1	Tini
21	P1	P1	22	1.990912356	H1	Tini
27	P1	P1	22	1.990912356	H1	Tini
46	P1	P1	22	1.990912356	H1	Tini
47	P1	P1	22	1.990912356	H1	Tini
5	P1	P1	22	1.990912356	H1	Tini
52	P1	P1	22	1.990912356	H1	Tini
56	P1	P1	22	1.990912356	H1	Tini
68	P1	P1	22	1.990912356	H1	Tini
76	P1	P1	22	1.990912356	H1	Tini
87	P1	P1	22	1.990912356	H1	Tini
1	P16	P16	352	2.006582414	H1	Tmid
20	P16	P16	352	2.006582414	H1	Tmid
22	P16	P16	352	2.006582414	H1	Tmid
28	P16	P16	352	2.006582414	H1	Tmid
3	P16	P16	352	2.006582414	H1	Tmid
4	P16	P16	352	2.006582414	H1	Tmid
49	P16	P16	352	2.006582414	H1	Tmid
57	P16	P16	352	2.006582414	H1	Tmid
62	P16	P16	352	2.006582414	H1	Tmid
73	P16	P16	352	2.006582414	H1	Tmid
74	P16	P16	352	2.006582414	H1	Tmid
76	P16	P16	352	2.006582414	H1	Tmid
77	P16	P16	352	2.006582414	H1	Tmid
40	P35	P35	770	2.006583787	H1	Tend
51	P35	P35	770	2.006583787	H1	Tend
59	P35	P35	770	2.006583787	H1	Tend
62	P35	P35	770	2.006583787	H1	Tend
22	P1	P1	22	2.014745536	H1	Tini
23	P1	P1	22	2.014745536	H1	Tini
25	P1	P1	22	2.014745536	H1	Tini
34	P1	P1	22	2.014745536	H1	Tini
36	P1	P1	22	2.014745536	H1	Tini
40	P1	P1	22	2.014745536	H1	Tini
7	P1	P1	22	2.014745536	H1	Tini
77	P1	P1	22	2.014745536	H1	Tini
78	P1	P1	22	2.014745536	H1	Tini
17	P16	P16	352	2.030592767	H1	Tmid
34	P16	P16	352	2.030592767	H1	Tmid
43	P16	P16	352	2.030592767	H1	Tmid
44	P16	P16	352	2.030592767	H1	Tmid
65	P16	P16	352	2.030592767	H1	Tmid
68	P16	P16	352	2.030592767	H1	Tmid
72	P16	P16	352	2.030592767	H1	Tmid
83	P16	P16	352	2.030592767	H1	Tmid
84	P16	P16	352	2.030592767	H1	Tmid
85	P16	P16	352	2.030592767	H1	Tmid
87	P16	P16	352	2.030592767	H1	Tmid
94	P16	P16	352	2.030592767	H1	Tmid
57	P35	P35	770	2.030594156	H1	Tend
70	P35	P35	770	2.030594156	H1	Tend
87	P35	P35	770	2.030594156	H1	Tend
14	P1	P1	22	2.038848185	H1	Tini
17	P1	P1	22	2.038848185	H1	Tini
19	P1	P1	22	2.038848185	H1	Tini
30	P1	P1	22	2.038848185	H1	Tini
35	P1	P1	22	2.038848185	H1	Tini
37	P1	P1	22	2.038848185	H1	Tini
4	P1	P1	22	2.038848185	H1	Tini
51	P1	P1	22	2.038848185	H1	Tini
57	P1	P1	22	2.038848185	H1	Tini
61	P1	P1	22	2.038848185	H1	Tini
72	P1	P1	22	2.038848185	H1	Tini
75	P1	P1	22	2.038848185	H1	Tini
80	P1	P1	22	2.038848185	H1	Tini
82	P1	P1	22	2.038848185	H1	Tini
91	P1	P1	22	2.038848185	H1	Tini
95	P1	P1	22	2.038848185	H1	Tini
27	P16	P16	352	2.054874594	H1	Tmid
30	P16	P16	352	2.054874594	H1	Tmid
36	P16	P16	352	2.054874594	H1	Tmid
6	P16	P16	352	2.054874594	H1	Tmid
8	P16	P16	352	2.054874594	H1	Tmid
9	P16	P16	352	2.054874594	H1	Tmid
85	P35	P35	770	2.054875999	H1	Tend
12	P1	P1	22	2.063223353	H1	Tini
15	P1	P1	22	2.063223353	H1	Tini
29	P1	P1	22	2.063223353	H1	Tini
3	P1	P1	22	2.063223353	H1	Tini
41	P1	P1	22	2.063223353	H1	Tini
43	P1	P1	22	2.063223353	H1	Tini
45	P1	P1	22	2.063223353	H1	Tini
49	P1	P1	22	2.063223353	H1	Tini
54	P1	P1	22	2.063223353	H1	Tini
55	P1	P1	22	2.063223353	H1	Tini
58	P1	P1	22	2.063223353	H1	Tini
62	P1	P1	22	2.063223353	H1	Tini
63	P1	P1	22	2.063223353	H1	Tini
64	P1	P1	22	2.063223353	H1	Tini
65	P1	P1	22	2.063223353	H1	Tini
79	P1	P1	22	2.063223353	H1	Tini
85	P1	P1	22	2.063223353	H1	Tini
9	P1	P1	22	2.063223353	H1	Tini
94	P1	P1	22	2.063223353	H1	Tini
69	P16	P16	352	2.079430964	H1	Tmid
75	P16	P16	352	2.079430964	H1	Tmid
56	P35	P35	770	2.079432385	H1	Tend
10	P1	P1	22	2.087874119	H1	Tini
20	P1	P1	22	2.087874119	H1	Tini
39	P1	P1	22	2.087874119	H1	Tini
42	P1	P1	22	2.087874119	H1	Tini
44	P1	P1	22	2.087874119	H1	Tini
59	P1	P1	22	2.087874119	H1	Tini
60	P1	P1	22	2.087874119	H1	Tini
69	P1	P1	22	2.087874119	H1	Tini
71	P1	P1	22	2.087874119	H1	Tini
74	P1	P1	22	2.087874119	H1	Tini
83	P1	P1	22	2.087874119	H1	Tini
12	P16	P16	352	2.104264982	H1	Tmid
11	P1	P1	22	2.112803599	H1	Tini
18	P1	P1	22	2.112803599	H1	Tini
26	P1	P1	22	2.112803599	H1	Tini
28	P1	P1	22	2.112803599	H1	Tini
33	P1	P1	22	2.112803599	H1	Tini
38	P1	P1	22	2.112803599	H1	Tini
48	P1	P1	22	2.112803599	H1	Tini
6	P1	P1	22	2.112803599	H1	Tini
73	P1	P1	22	2.112803599	H1	Tini
81	P1	P1	22	2.112803599	H1	Tini
84	P1	P1	22	2.112803599	H1	Tini
89	P1	P1	22	2.112803599	H1	Tini
19	P16	P16	352	2.129379787	H1	Tmid
90	P35	P35	770	2.180465976	H1	Tend
41	P16	P16	352	2.206440847	H1	Tmid
33	P16	P16	352	2.259277988	H1	Tmid
39	P16	P16	352	2.286145452	H1	Tmid
78	P35	P35	770	1.541240531	H2	Tend
39	P35	P35	770	1.578950417	H2	Tend
83	P16	P16	352	1.598124626	H2	Tmid
4	P35	P35	770	1.598125735	H2	Tend
95	P16	P16	352	1.617516738	H2	Tmid
58	P35	P35	770	1.61751786	H2	Tend
95	P35	P35	770	1.61751786	H2	Tend
73	P16	P16	352	1.637128108	H2	Tmid
91	P16	P16	352	1.637128108	H2	Tmid
88	P35	P35	770	1.637129242	H2	Tend
92	P35	P35	770	1.637129242	H2	Tend
54	P16	P16	352	1.656961214	H2	Tmid
3	P35	P35	770	1.656962361	H2	Tend
72	P35	P35	770	1.656962361	H2	Tend
78	P16	P16	352	1.677018564	H2	Tmid
31	P35	P35	770	1.677019724	H2	Tend
7	P35	P35	770	1.677019724	H2	Tend
68	P16	P16	352	1.697302693	H2	Tmid
79	P16	P16	352	1.697302693	H2	Tmid
9	P16	P16	352	1.697302693	H2	Tmid
68	P35	P35	770	1.697303866	H2	Tend
91	P35	P35	770	1.697303866	H2	Tend
35	P16	P16	352	1.717816165	H2	Tmid
90	P16	P16	352	1.717816165	H2	Tmid
14	P35	P35	770	1.717817351	H2	Tend
27	P35	P35	770	1.717817351	H2	Tend
4	P16	P16	352	1.738561573	H2	Tmid
51	P16	P16	352	1.738561573	H2	Tmid
61	P16	P16	352	1.738561573	H2	Tmid
92	P16	P16	352	1.738561573	H2	Tmid
48	P35	P35	770	1.738562773	H2	Tend
54	P35	P35	770	1.738562773	H2	Tend
75	P35	P35	770	1.738562773	H2	Tend
48	P16	P16	352	1.75954154	H2	Tmid
56	P16	P16	352	1.75954154	H2	Tmid
21	P35	P35	770	1.759542753	H2	Tend
55	P16	P16	352	1.780758718	H2	Tmid
69	P16	P16	352	1.780758718	H2	Tmid
94	P16	P16	352	1.780758718	H2	Tmid
15	P35	P35	770	1.780759945	H2	Tend
22	P35	P35	770	1.780759945	H2	Tend
40	P35	P35	770	1.780759945	H2	Tend
26	P16	P16	352	1.802215788	H2	Tmid
27	P16	P16	352	1.802215788	H2	Tmid
28	P16	P16	352	1.802215788	H2	Tmid
52	P16	P16	352	1.802215788	H2	Tmid
59	P16	P16	352	1.802215788	H2	Tmid
60	P16	P16	352	1.802215788	H2	Tmid
12	P35	P35	770	1.802217029	H2	Tend
81	P35	P35	770	1.802217029	H2	Tend
67	P16	P16	352	1.823915463	H2	Tmid
87	P16	P16	352	1.823915463	H2	Tmid
20	P35	P35	770	1.823916719	H2	Tend
94	P35	P35	770	1.823916719	H2	Tend
21	P16	P16	352	1.845860487	H2	Tmid
37	P16	P16	352	1.845860487	H2	Tmid
66	P16	P16	352	1.845860487	H2	Tmid
11	P35	P35	770	1.845861756	H2	Tend
67	P35	P35	770	1.845861756	H2	Tend
9	P35	P35	770	1.845861756	H2	Tend
96	P35	P35	770	1.845861756	H2	Tend
12	P16	P16	352	1.868053632	H2	Tmid
19	P16	P16	352	1.868053632	H2	Tmid
22	P16	P16	352	1.868053632	H2	Tmid
36	P16	P16	352	1.868053632	H2	Tmid
40	P16	P16	352	1.868053632	H2	Tmid
42	P16	P16	352	1.868053632	H2	Tmid
50	P16	P16	352	1.868053632	H2	Tmid
63	P16	P16	352	1.868053632	H2	Tmid
7	P16	P16	352	1.868053632	H2	Tmid
72	P16	P16	352	1.868053632	H2	Tmid
77	P16	P16	352	1.868053632	H2	Tmid
80	P16	P16	352	1.868053632	H2	Tmid
81	P16	P16	352	1.868053632	H2	Tmid
88	P16	P16	352	1.868053632	H2	Tmid
65	P35	P35	770	1.868054916	H2	Tend
93	P35	P35	770	1.868054916	H2	Tend
31	P16	P16	352	1.890497706	H2	Tmid
41	P16	P16	352	1.890497706	H2	Tmid
45	P16	P16	352	1.890497706	H2	Tmid
71	P16	P16	352	1.890497706	H2	Tmid
86	P16	P16	352	1.890497706	H2	Tmid
71	P35	P35	770	1.890499004	H2	Tend
13	P16	P16	352	1.913195543	H2	Tmid
20	P16	P16	352	1.913195543	H2	Tmid
44	P16	P16	352	1.913195543	H2	Tmid
58	P16	P16	352	1.913195543	H2	Tmid
65	P16	P16	352	1.913195543	H2	Tmid
85	P16	P16	352	1.913195543	H2	Tmid
32	P35	P35	770	1.913196856	H2	Tend
44	P35	P35	770	1.913196856	H2	Tend
53	P35	P35	770	1.913196856	H2	Tend
64	P35	P35	770	1.913196856	H2	Tend
8	P35	P35	770	1.913196935	H2	Tend
90	P1	P1	22	1.92549251	H2	Tini
11	P16	P16	352	1.936150015	H2	Tmid
2	P16	P16	352	1.936150015	H2	Tmid
23	P16	P16	352	1.936150015	H2	Tmid
24	P16	P16	352	1.936150015	H2	Tmid
3	P16	P16	352	1.936150015	H2	Tmid
30	P16	P16	352	1.936150015	H2	Tmid
32	P16	P16	352	1.936150015	H2	Tmid
34	P16	P16	352	1.936150015	H2	Tmid
62	P16	P16	352	1.936150015	H2	Tmid
93	P16	P16	352	1.936150015	H2	Tmid
84	P35	P35	770	1.936151343	H2	Tend
56	P1	P1	22	1.948586018	H2	Tini
96	P1	P1	22	1.948586018	H2	Tini
10	P16	P16	352	1.959364022	H2	Tmid
17	P16	P16	352	1.959364022	H2	Tmid
39	P16	P16	352	1.959364022	H2	Tmid
53	P16	P16	352	1.959364022	H2	Tmid
70	P16	P16	352	1.959364022	H2	Tmid
75	P16	P16	352	1.959364022	H2	Tmid
29	P35	P35	770	1.959365365	H2	Tend
35	P35	P35	770	1.959365365	H2	Tend
37	P35	P35	770	1.959365365	H2	Tend
49	P35	P35	770	1.959365365	H2	Tend
51	P35	P35	770	1.959365365	H2	Tend
52	P35	P35	770	1.959365365	H2	Tend
59	P35	P35	770	1.959365365	H2	Tend
70	P35	P35	770	1.959365365	H2	Tend
79	P35	P35	770	1.959365365	H2	Tend
16	P1	P1	22	1.971940633	H2	Tini
22	P1	P1	22	1.971940633	H2	Tini
24	P1	P1	22	1.971940633	H2	Tini
32	P1	P1	22	1.971940633	H2	Tini
7	P1	P1	22	1.971940633	H2	Tini
8	P1	P1	22	1.971940633	H2	Tini
80	P1	P1	22	1.971940633	H2	Tini
86	P1	P1	22	1.971940633	H2	Tini
94	P1	P1	22	1.971940633	H2	Tini
95	P1	P1	22	1.971940633	H2	Tini
33	P16	P16	352	1.982840499	H2	Tmid
49	P16	P16	352	1.982840499	H2	Tmid
1	P35	P35	770	1.982841857	H2	Tend
55	P35	P35	770	1.982841857	H2	Tend
62	P35	P35	770	1.982841857	H2	Tend
86	P35	P35	770	1.982841857	H2	Tend
21	P1	P1	22	1.995559308	H2	Tini
31	P1	P1	22	1.995559308	H2	Tini
39	P1	P1	22	1.995559308	H2	Tini
5	P1	P1	22	1.995559308	H2	Tini
54	P1	P1	22	1.995559308	H2	Tini
61	P1	P1	22	1.995559308	H2	Tini
64	P1	P1	22	1.995559308	H2	Tini
66	P1	P1	22	1.995559308	H2	Tini
71	P1	P1	22	1.995559308	H2	Tini
78	P1	P1	22	1.995559308	H2	Tini
87	P1	P1	22	1.995559308	H2	Tini
1	P16	P16	352	2.006582414	H2	Tmid
14	P16	P16	352	2.006582414	H2	Tmid
16	P16	P16	352	2.006582414	H2	Tmid
47	P16	P16	352	2.006582414	H2	Tmid
64	P16	P16	352	2.006582414	H2	Tmid
74	P16	P16	352	2.006582414	H2	Tmid
96	P16	P16	352	2.006582414	H2	Tmid
13	P35	P35	770	2.006583787	H2	Tend
23	P35	P35	770	2.006583787	H2	Tend
30	P35	P35	770	2.006583787	H2	Tend
33	P35	P35	770	2.006583787	H2	Tend
50	P35	P35	770	2.006583787	H2	Tend
76	P35	P35	770	2.006583787	H2	Tend
11	P1	P1	22	2.019445028	H2	Tini
13	P1	P1	22	2.019445028	H2	Tini
14	P1	P1	22	2.019445028	H2	Tini
23	P1	P1	22	2.019445028	H2	Tini
27	P1	P1	22	2.019445028	H2	Tini
28	P1	P1	22	2.019445028	H2	Tini
29	P1	P1	22	2.019445028	H2	Tini
37	P1	P1	22	2.019445028	H2	Tini
45	P1	P1	22	2.019445028	H2	Tini
48	P1	P1	22	2.019445028	H2	Tini
50	P1	P1	22	2.019445028	H2	Tini
51	P1	P1	22	2.019445028	H2	Tini
52	P1	P1	22	2.019445028	H2	Tini
53	P1	P1	22	2.019445028	H2	Tini
55	P1	P1	22	2.019445028	H2	Tini
63	P1	P1	22	2.019445028	H2	Tini
68	P1	P1	22	2.019445028	H2	Tini
69	P1	P1	22	2.019445028	H2	Tini
70	P1	P1	22	2.019445028	H2	Tini
72	P1	P1	22	2.019445028	H2	Tini
76	P1	P1	22	2.019445028	H2	Tini
85	P1	P1	22	2.019445028	H2	Tini
89	P1	P1	22	2.019445028	H2	Tini
91	P1	P1	22	2.019445028	H2	Tini
93	P1	P1	22	2.019445028	H2	Tini
25	P16	P16	352	2.030592767	H2	Tmid
46	P16	P16	352	2.030592767	H2	Tmid
8	P16	P16	352	2.030592767	H2	Tmid
25	P35	P35	770	2.030594156	H2	Tend
1	P1	P1	22	2.043600813	H2	Tini
15	P1	P1	22	2.043600813	H2	Tini
17	P1	P1	22	2.043600813	H2	Tini
19	P1	P1	22	2.043600813	H2	Tini
2	P1	P1	22	2.043600813	H2	Tini
3	P1	P1	22	2.043600813	H2	Tini
30	P1	P1	22	2.043600813	H2	Tini
35	P1	P1	22	2.043600813	H2	Tini
36	P1	P1	22	2.043600813	H2	Tini
38	P1	P1	22	2.043600813	H2	Tini
4	P1	P1	22	2.043600813	H2	Tini
40	P1	P1	22	2.043600813	H2	Tini
42	P1	P1	22	2.043600813	H2	Tini
46	P1	P1	22	2.043600813	H2	Tini
49	P1	P1	22	2.043600813	H2	Tini
57	P1	P1	22	2.043600813	H2	Tini
58	P1	P1	22	2.043600813	H2	Tini
59	P1	P1	22	2.043600813	H2	Tini
67	P1	P1	22	2.043600813	H2	Tini
75	P1	P1	22	2.043600813	H2	Tini
77	P1	P1	22	2.043600813	H2	Tini
79	P1	P1	22	2.043600813	H2	Tini
83	P1	P1	22	2.043600813	H2	Tini
18	P16	P16	352	2.054874594	H2	Tmid
5	P16	P16	352	2.054874594	H2	Tmid
76	P16	P16	352	2.054874594	H2	Tmid
84	P16	P16	352	2.054874594	H2	Tmid
34	P35	P35	770	2.054875999	H2	Tend
41	P35	P35	770	2.054875999	H2	Tend
20	P1	P1	22	2.068029716	H2	Tini
26	P1	P1	22	2.068029716	H2	Tini
34	P1	P1	22	2.068029716	H2	Tini
43	P1	P1	22	2.068029716	H2	Tini
44	P1	P1	22	2.068029716	H2	Tini
47	P1	P1	22	2.068029716	H2	Tini
60	P1	P1	22	2.068029716	H2	Tini
62	P1	P1	22	2.068029716	H2	Tini
84	P1	P1	22	2.068029716	H2	Tini
88	P1	P1	22	2.068029716	H2	Tini
92	P1	P1	22	2.068029716	H2	Tini
29	P16	P16	352	2.079430964	H2	Tmid
89	P16	P16	352	2.079430964	H2	Tmid
17	P35	P35	770	2.079432385	H2	Tend
18	P1	P1	22	2.092734825	H2	Tini
25	P1	P1	22	2.092734825	H2	Tini
33	P1	P1	22	2.092734825	H2	Tini
41	P1	P1	22	2.092734825	H2	Tini
65	P1	P1	22	2.092734825	H2	Tini
74	P1	P1	22	2.092734825	H2	Tini
81	P1	P1	22	2.092734825	H2	Tini
2	P35	P35	770	2.104266419	H2	Tend
56	P35	P35	770	2.104266419	H2	Tend
89	P35	P35	770	2.104266419	H2	Tend
10	P1	P1	22	2.117719263	H2	Tini
9	P1	P1	22	2.117719263	H2	Tini
15	P16	P16	352	2.129379787	H2	Tmid
12	P1	P1	22	2.142986189	H2	Tini
73	P1	P1	22	2.142986189	H2	Tini
43	P35	P35	770	2.727608647	H2	Tend
18	P35	P35	770	3.736527507	H2	Tend
43	P16	P16	352	3.780095021	H2	Tmid
38	P16	P16	352	3.913783133	H2	Tmid
57	P16	P16	352	3.959357313	H2	Tmid
61	P35	P35	770	3.959359949	H2	Tend
57	P35	P35	770	4.052060053	H2	Tend
47	P35	P35	770	4.195077805	H2	Tend
88	P1	P1	22	1.532631858	L1	Tini
93	P16	P16	352	1.720864163	L1	Tmid
5	P35	P35	770	1.813485077	L1	Tend
83	P35	P35	770	1.813485077	L1	Tend
63	P1	P1	22	1.813840546	L1	Tini
21	P16	P16	352	1.827139715	L1	Tmid
43	P16	P16	352	1.827139715	L1	Tmid
53	P16	P16	352	1.827139715	L1	Tmid
69	P35	P35	770	1.835312169	L1	Tend
71	P16	P16	352	1.849121193	L1	Tmid
29	P35	P35	770	1.85738605	L1	Tend
4	P35	P35	770	1.85738605	L1	Tend
57	P16	P16	352	1.871351206	L1	Tmid
26	P35	P35	770	1.87970951	L1	Tend
63	P35	P35	770	1.87970951	L1	Tend
88	P35	P35	770	1.87970951	L1	Tend
38	P16	P16	352	1.893832563	L1	Tmid
71	P35	P35	770	1.90228537	L1	Tend
88	P16	P16	352	1.916568107	L1	Tmid
36	P35	P35	770	1.925116486	L1	Tend
53	P35	P35	770	1.925116486	L1	Tend
93	P35	P35	770	1.925116486	L1	Tend
36	P16	P16	352	1.93956071	L1	Tmid
45	P16	P16	352	1.93956071	L1	Tmid
63	P16	P16	352	1.93956071	L1	Tmid
35	P35	P35	770	1.948205742	L1	Tend
43	P35	P35	770	1.948205742	L1	Tend
28	P16	P16	352	1.962813281	L1	Tmid
35	P16	P16	352	1.962813281	L1	Tmid
60	P16	P16	352	1.962813281	L1	Tmid
11	P1	P1	22	1.971940633	L1	Tini
29	P1	P1	22	1.971940633	L1	Tini
39	P1	P1	22	1.971940633	L1	Tini
9	P1	P1	22	1.971940633	L1	Tini
60	P1	P1	22	1.979168124	L1	Tini
92	P16	P16	352	1.986328757	L1	Tmid
24	P35	P35	770	1.995170384	L1	Tend
13	P1	P1	22	1.995559308	L1	Tini
19	P1	P1	22	1.995559308	L1	Tini
30	P1	P1	22	1.995559308	L1	Tini
36	P1	P1	22	1.995559308	L1	Tini
4	P1	P1	22	1.995559308	L1	Tini
24	P16	P16	352	2.010110111	L1	Tmid
59	P16	P16	352	2.010110111	L1	Tmid
87	P16	P16	352	2.010110111	L1	Tmid
35	P1	P1	22	2.019445028	L1	Tini
53	P1	P1	22	2.019445028	L1	Tini
68	P1	P1	22	2.019445028	L1	Tini
83	P1	P1	22	2.019445028	L1	Tini
1	P16	P16	352	2.034160351	L1	Tmid
21	P1	P1	22	2.043600813	L1	Tini
67	P1	P1	22	2.043600813	L1	Tini
26	P16	P16	352	2.058482515	L1	Tmid
27	P16	P16	352	2.058482515	L1	Tmid
29	P16	P16	352	2.058482515	L1	Tmid
30	P16	P16	352	2.058482515	L1	Tmid
9	P16	P16	352	2.058482515	L1	Tmid
11	P35	P35	770	2.06762745	L1	Tend
24	P1	P1	22	2.068029716	L1	Tini
45	P1	P1	22	2.068029716	L1	Tini
5	P1	P1	22	2.068029716	L1	Tini
93	P1	P1	22	2.068029716	L1	Tini
32	P16	P16	352	2.083079678	L1	Tmid
41	P16	P16	352	2.083079678	L1	Tmid
42	P16	P16	352	2.083079678	L1	Tmid
67	P16	P16	352	2.083079678	L1	Tmid
76	P16	P16	352	2.083079678	L1	Tmid
1	P35	P35	770	2.092328011	L1	Tend
19	P35	P35	770	2.092328011	L1	Tend
59	P35	P35	770	2.092328011	L1	Tend
46	P1	P1	22	2.092734825	L1	Tini
70	P1	P1	22	2.092734825	L1	Tini
87	P1	P1	22	2.092734825	L1	Tini
6	P16	P16	352	2.10795495	L1	Tmid
61	P16	P16	352	2.10795495	L1	Tmid
68	P16	P16	352	2.10795495	L1	Tmid
70	P16	P16	352	2.10795495	L1	Tmid
60	P35	P35	770	2.11730785	L1	Tend
27	P1	P1	22	2.117719263	L1	Tini
31	P1	P1	22	2.117719263	L1	Tini
38	P1	P1	22	2.117719263	L1	Tini
43	P1	P1	22	2.117719263	L1	Tini
59	P1	P1	22	2.117719263	L1	Tini
76	P1	P1	22	2.12841004	L1	Tini
46	P16	P16	352	2.133111475	L1	Tmid
38	P35	P35	770	2.142570124	L1	Tend
39	P35	P35	770	2.142570124	L1	Tend
1	P1	P1	22	2.142986189	L1	Tini
32	P1	P1	22	2.142986189	L1	Tini
34	P1	P1	22	2.142986189	L1	Tini
49	P1	P1	22	2.142986189	L1	Tini
6	P1	P1	22	2.142986189	L1	Tini
34	P16	P16	352	2.158552434	L1	Tmid
4	P16	P16	352	2.158552434	L1	Tmid
49	P16	P16	352	2.158552434	L1	Tmid
46	P35	P35	770	2.168118027	L1	Tend
6	P35	P35	770	2.168118027	L1	Tend
61	P35	P35	770	2.168118027	L1	Tend
41	P1	P1	22	2.168538796	L1	Tini
61	P1	P1	22	2.168538796	L1	Tini
69	P1	P1	22	2.168538796	L1	Tini
71	P1	P1	22	2.168538796	L1	Tini
92	P1	P1	22	2.168538796	L1	Tini
26	P1	P1	22	2.18984279	L1	Tini
34	P35	P35	770	2.193954787	L1	Tend
57	P35	P35	770	2.193954787	L1	Tend
70	P35	P35	770	2.193954787	L1	Tend
9	P35	P35	770	2.193954787	L1	Tend
42	P1	P1	22	2.194380314	L1	Tini
51	P1	P1	22	2.194380314	L1	Tini
13	P16	P16	352	2.210300549	L1	Tmid
69	P16	P16	352	2.210300549	L1	Tmid
32	P35	P35	770	2.220083673	L1	Tend
45	P35	P35	770	2.220083673	L1	Tend
57	P1	P1	22	2.220514011	L1	Tini
68	P35	P35	770	2.246507985	L1	Tend
76	P35	P35	770	2.246507985	L1	Tend
13	P35	P35	770	2.273231064	L1	Tend
28	P35	P35	770	2.273231064	L1	Tend
42	P35	P35	770	2.273231064	L1	Tend
67	P35	P35	770	2.273231064	L1	Tend
27	P35	P35	770	2.300256289	L1	Tend
30	P35	P35	770	2.300256289	L1	Tend
49	P35	P35	770	2.300256289	L1	Tend
92	P35	P35	770	2.300256289	L1	Tend
41	P35	P35	770	2.355226878	L1	Tend
12	P1	P1	22	2.528240481	L1	Tini
18	P1	P1	22	2.528240481	L1	Tini
20	P1	P1	22	2.528240481	L1	Tini
23	P35	P35	770	2.587897571	L1	Tend
14	P1	P1	22	2.588395636	L1	Tini
85	P1	P1	22	2.588395636	L1	Tini
86	P1	P1	22	2.588395636	L1	Tini
48	P1	P1	22	2.618984279	L1	Tini
50	P16	P16	352	2.637829085	L1	Tmid
78	P1	P1	22	2.649918774	L1	Tini
80	P1	P1	22	2.649918774	L1	Tini
23	P16	P16	352	2.668976649	L1	Tmid
40	P35	P35	770	2.68068788	L1	Tend
56	P1	P1	22	2.681203031	L1	Tini
77	P1	P1	22	2.681203031	L1	Tini
50	P1	P1	22	2.712841004	L1	Tini
52	P1	P1	22	2.712841004	L1	Tini
58	P1	P1	22	2.712841004	L1	Tini
84	P1	P1	22	2.712841004	L1	Tini
33	P35	P35	770	2.744309827	L1	Tend
28	P1	P1	22	2.744836693	L1	Tini
37	P1	P1	22	2.744836693	L1	Tini
79	P1	P1	22	2.744836693	L1	Tini
91	P1	P1	22	2.744836693	L1	Tini
95	P1	P1	22	2.744836693	L1	Tini
50	P35	P35	770	2.776661318	L1	Tend
44	P1	P1	22	2.777194142	L1	Tini
55	P1	P1	22	2.777194142	L1	Tini
66	P1	P1	22	2.777194142	L1	Tini
94	P1	P1	22	2.777194142	L1	Tini
95	P16	P16	352	2.797128659	L1	Tmid
48	P35	P35	770	2.809378593	L1	Tend
64	P1	P1	22	2.809917442	L1	Tini
25	P35	P35	770	2.842465789	L1	Tend
25	P1	P1	22	2.843010729	L1	Tini
65	P1	P1	22	2.843010729	L1	Tini
72	P1	P1	22	2.843010729	L1	Tini
75	P1	P1	22	2.843010729	L1	Tini
90	P1	P1	22	2.843010729	L1	Tini
40	P16	P16	352	2.863398575	L1	Tmid
72	P16	P16	352	2.863398575	L1	Tmid
94	P16	P16	352	2.863398575	L1	Tmid
2	P35	P35	770	2.875927084	L1	Tend
33	P1	P1	22	2.876478186	L1	Tini
40	P1	P1	22	2.876478186	L1	Tini
20	P16	P16	352	2.897096548	L1	Tmid
47	P16	P16	352	2.897096548	L1	Tmid
47	P1	P1	22	2.902657191	L1	Tini
89	P35	P35	770	2.909766711	L1	Tend
23	P1	P1	22	2.910324044	L1	Tini
54	P1	P1	22	2.910324044	L1	Tini
52	P16	P16	352	2.931175528	L1	Tmid
54	P16	P16	352	2.931175528	L1	Tmid
16	P35	P35	770	2.943988946	L1	Tend
54	P35	P35	770	2.943988946	L1	Tend
58	P35	P35	770	2.943988946	L1	Tend
10	P1	P1	22	2.944552581	L1	Tini
22	P1	P1	22	2.944552581	L1	Tini
78	P16	P16	352	2.965639823	L1	Tmid
14	P16	P16	352	3.00049379	L1	Tmid
16	P16	P16	352	3.00049379	L1	Tmid
2	P16	P16	352	3.00049379	L1	Tmid
25	P16	P16	352	3.00049379	L1	Tmid
3	P16	P16	352	3.00049379	L1	Tmid
58	P16	P16	352	3.00049379	L1	Tmid
73	P16	P16	352	3.00049379	L1	Tmid
66	P35	P35	770	3.013598598	L1	Tend
84	P35	P35	770	3.013598598	L1	Tend
73	P1	P1	22	3.014175049	L1	Tini
12	P16	P16	352	3.035741834	L1	Tmid
18	P16	P16	352	3.035741834	L1	Tmid
37	P16	P16	352	3.035741834	L1	Tmid
48	P16	P16	352	3.035741834	L1	Tmid
7	P16	P16	352	3.035741834	L1	Tmid
90	P16	P16	352	3.035741834	L1	Tmid
90	P35	P35	770	3.048994811	L1	Tend
15	P1	P1	22	3.049577781	L1	Tini
16	P1	P1	22	3.049577781	L1	Tini
44	P35	P35	770	3.084791233	L1	Tend
65	P35	P35	770	3.084791233	L1	Tend
77	P35	P35	770	3.084791233	L1	Tend
89	P1	P1	22	3.085380795	L1	Tini
74	P1	P1	22	3.092734825	L1	Tini
10	P16	P16	352	3.107438029	L1	Tmid
55	P16	P16	352	3.107438029	L1	Tmid
80	P16	P16	352	3.107438029	L1	Tmid
85	P16	P16	352	3.107438029	L1	Tmid
89	P16	P16	352	3.107438029	L1	Tmid
18	P35	P35	770	3.120992391	L1	Tend
20	P35	P35	770	3.120992391	L1	Tend
47	P35	P35	770	3.120992391	L1	Tend
75	P35	P35	770	3.120992391	L1	Tend
86	P35	P35	770	3.120992391	L1	Tend
3	P1	P1	22	3.121588618	L1	Tini
44	P16	P16	352	3.143895242	L1	Tmid
75	P16	P16	352	3.143895242	L1	Tmid
52	P35	P35	770	3.157602857	L1	Tend
73	P35	P35	770	3.157602857	L1	Tend
80	P35	P35	770	3.157602857	L1	Tend
85	P35	P35	770	3.157602857	L1	Tend
2	P1	P1	22	3.158205825	L1	Tini
22	P16	P16	352	3.180764659	L1	Tmid
56	P16	P16	352	3.180764659	L1	Tmid
74	P16	P16	352	3.180764659	L1	Tmid
79	P16	P16	352	3.180764659	L1	Tmid
86	P16	P16	352	3.180764659	L1	Tmid
91	P16	P16	352	3.180764659	L1	Tmid
3	P35	P35	770	3.194627261	L1	Tend
91	P35	P35	770	3.194627261	L1	Tend
65	P16	P16	352	3.218050942	L1	Tmid
66	P16	P16	352	3.218050942	L1	Tmid
22	P35	P35	770	3.23207028	L1	Tend
37	P35	P35	770	3.23207028	L1	Tend
78	P35	P35	770	3.23207028	L1	Tend
7	P1	P1	22	3.232686961	L1	Tini
64	P16	P16	352	3.255758803	L1	Tmid
55	P35	P35	770	3.269936651	L1	Tend
95	P35	P35	770	3.269936651	L1	Tend
79	P35	P35	770	3.30823116	L1	Tend
10	P35	P35	770	3.346958647	L1	Tend
74	P35	P35	770	3.386124007	L1	Tend
87	P35	P35	770	3.983292948	L1	Tend
31	P16	P16	352	4.202238241	L1	Tmid
51	P16	P16	352	4.202238241	L1	Tmid
51	P35	P35	770	4.419910362	L1	Tend
63	P35	P35	770	1.672939586	L2	Tend
69	P35	P35	770	1.713644428	L2	Tend
73	P16	P16	352	1.828529784	L2	Tmid
35	P35	P35	770	1.841397621	L2	Tend
95	P35	P35	770	1.841397621	L2	Tend
26	P16	P16	352	1.918022117	L2	Tmid
63	P16	P16	352	1.918022117	L2	Tmid
8	P16	P16	352	1.918022117	L2	Tmid
8	P1	P1	22	1.938592731	L2	Tini
24	P35	P35	770	1.954643089	L2	Tend
52	P16	P16	352	1.964300357	L2	Tmid
95	P16	P16	352	1.964300357	L2	Tmid
2	P1	P1	22	1.985338764	L2	Tini
71	P16	P16	352	1.987832647	L2	Tmid
71	P35	P35	770	2.001754122	L2	Tend
56	P35	P35	770	2.025709884	L2	Tend
35	P1	P1	22	2.034257905	L2	Tini
29	P16	P16	352	2.03569844	L2	Tmid
52	P35	P35	770	2.049936503	L2	Tend
1	P1	P1	22	2.057458561	L2	Tini
73	P1	P1	22	2.057458561	L2	Tini
49	P16	P16	352	2.060037995	L2	Tmid
56	P16	P16	352	2.060037995	L2	Tmid
29	P35	P35	770	2.074437041	L2	Tend
73	P35	P35	770	2.074437041	L2	Tend
17	P16	P16	352	2.084652746	L2	Tmid
68	P16	P16	352	2.084652746	L2	Tmid
17	P35	P35	770	2.099214594	L2	Tend
39	P35	P35	770	2.099214594	L2	Tend
26	P1	P1	22	2.106907711	L2	Tini
50	P1	P1	22	2.106907711	L2	Tini
91	P1	P1	22	2.106907711	L2	Tini
35	P16	P16	352	2.109545804	L2	Tmid
39	P16	P16	352	2.109545804	L2	Tmid
53	P35	P35	770	2.124272296	L2	Tend
24	P1	P1	22	2.132052395	L2	Tini
3	P1	P1	22	2.132052395	L2	Tini
30	P1	P1	22	2.132052395	L2	Tini
36	P1	P1	22	2.132052395	L2	Tini
44	P1	P1	22	2.132052395	L2	Tini
68	P1	P1	22	2.132052395	L2	Tini
48	P16	P16	352	2.134720316	L2	Tmid
62	P16	P16	352	2.134720316	L2	Tmid
75	P16	P16	352	2.134720316	L2	Tmid
86	P16	P16	352	2.134720316	L2	Tmid
50	P35	P35	770	2.149613314	L2	Tend
23	P1	P1	22	2.157481379	L2	Tini
63	P1	P1	22	2.157481379	L2	Tini
75	P1	P1	22	2.157481379	L2	Tini
23	P16	P16	352	2.160179464	L2	Tmid
50	P16	P16	352	2.160179464	L2	Tmid
72	P16	P16	352	2.160179464	L2	Tmid
8	P35	P35	770	2.175240851	L2	Tend
12	P1	P1	22	2.183197876	L2	Tini
39	P1	P1	22	2.183197876	L2	Tini
42	P1	P1	22	2.183197876	L2	Tini
45	P1	P1	22	2.183197876	L2	Tini
48	P1	P1	22	2.183197876	L2	Tini
62	P1	P1	22	2.183197876	L2	Tini
72	P1	P1	22	2.183197876	L2	Tini
86	P1	P1	22	2.183197876	L2	Tini
49	P35	P35	770	2.201158146	L2	Tend
13	P1	P1	22	2.209205138	L2	Tini
29	P1	P1	22	2.209205138	L2	Tini
53	P1	P1	22	2.209205138	L2	Tini
56	P1	P1	22	2.209205138	L2	Tini
95	P1	P1	22	2.209205138	L2	Tini
41	P16	P16	352	2.21196458	L2	Tmid
42	P16	P16	352	2.21196458	L2	Tmid
69	P16	P16	352	2.21196458	L2	Tmid
51	P1	P1	22	2.235506452	L2	Tini
12	P35	P35	770	2.253875154	L2	Tend
68	P35	P35	770	2.253875154	L2	Tend
28	P1	P1	22	2.262105142	L2	Tini
41	P1	P1	22	2.262105142	L2	Tini
49	P1	P1	22	2.262105142	L2	Tini
74	P1	P1	22	2.262105142	L2	Tini
2	P16	P16	352	2.264927336	L2	Tmid
1	P35	P35	770	2.280681531	L2	Tend
13	P35	P35	770	2.280681531	L2	Tend
2	P35	P35	770	2.280681531	L2	Tend
42	P35	P35	770	2.280681531	L2	Tend
72	P35	P35	770	2.280681531	L2	Tend
17	P1	P1	22	2.289004571	L2	Tini
71	P1	P1	22	2.289004571	L2	Tini
75	P35	P35	770	2.307790995	L2	Tend
86	P35	P35	770	2.307790995	L2	Tend
69	P1	P1	22	2.31620814	L2	Tini
12	P16	P16	352	2.319094514	L2	Tmid
3	P16	P16	352	2.319094514	L2	Tmid
28	P35	P35	770	2.335206973	L2	Tend
3	P35	P35	770	2.335206973	L2	Tend
51	P16	P16	352	2.346638295	L2	Tmid
23	P35	P35	770	2.36293293	L2	Tend
41	P35	P35	770	2.36293293	L2	Tend
28	P16	P16	352	2.374493501	L2	Tmid
30	P35	P35	770	2.390972372	L2	Tend
51	P35	P35	770	2.47700725	L2	Tend
62	P35	P35	770	2.535997315	L2	Tend
54	P35	P35	770	2.565993515	L2	Tend
14	P1	P1	22	2.605747611	L2	Tini
80	P1	P1	22	2.605747611	L2	Tini
15	P1	P1	22	2.667665349	L2	Tini
80	P16	P16	352	2.670968636	L2	Tmid
92	P35	P35	770	2.689408409	L2	Tend
16	P1	P1	22	2.730991152	L2	Tini
6	P1	P1	22	2.730991152	L2	Tini
46	P35	P35	770	2.753228669	L2	Tend
10	P1	P1	22	2.763192056	L2	Tini
11	P1	P1	22	2.763192056	L2	Tini
88	P35	P35	770	2.785681002	L2	Tend
15	P16	P16	352	2.799212275	L2	Tmid
15	P35	P35	770	2.818500259	L2	Tend
70	P35	P35	770	2.818500259	L2	Tend
79	P35	P35	770	2.818500259	L2	Tend
4	P1	P1	22	2.828690222	L2	Tini
7	P1	P1	22	2.828690222	L2	Tini
79	P1	P1	22	2.828690222	L2	Tini
92	P1	P1	22	2.828690222	L2	Tini
94	P1	P1	22	2.828690222	L2	Tini
40	P16	P16	352	2.832184524	L2	Tmid
77	P16	P16	352	2.832184524	L2	Tmid
25	P16	P16	352	2.865529574	L2	Tmid
78	P16	P16	352	2.865529574	L2	Tmid
79	P16	P16	352	2.865529574	L2	Tmid
96	P16	P16	352	2.865529574	L2	Tmid
6	P35	P35	770	2.885256184	L2	Tend
40	P1	P1	22	2.895677876	L2	Tini
52	P1	P1	22	2.895677876	L2	Tini
58	P1	P1	22	2.895677876	L2	Tini
78	P1	P1	22	2.895677876	L2	Tini
88	P1	P1	22	2.895677876	L2	Tini
92	P16	P16	352	2.899251641	L2	Tmid
60	P35	P35	770	2.91920129	L2	Tend
77	P35	P35	770	2.91920129	L2	Tend
87	P35	P35	770	2.91920129	L2	Tend
96	P35	P35	770	2.91920129	L2	Tend
70	P1	P1	22	2.929740816	L2	Tini
87	P1	P1	22	2.929740816	L2	Tini
5	P16	P16	352	2.933354988	L2	Tmid
59	P16	P16	352	2.933354988	L2	Tmid
70	P16	P16	352	2.933354988	L2	Tmid
76	P16	P16	352	2.933354988	L2	Tmid
87	P16	P16	352	2.933354988	L2	Tmid
88	P16	P16	352	2.933354988	L2	Tmid
25	P35	P35	770	2.953530199	L2	Tend
33	P35	P35	770	2.953530199	L2	Tend
4	P35	P35	770	2.953530199	L2	Tend
80	P35	P35	770	2.953530199	L2	Tend
20	P1	P1	22	2.96418889	L2	Tini
22	P1	P1	22	2.96418889	L2	Tini
27	P1	P1	22	2.96418889	L2	Tini
31	P1	P1	22	2.96418889	L2	Tini
32	P1	P1	22	2.96418889	L2	Tini
37	P1	P1	22	2.96418889	L2	Tini
5	P1	P1	22	2.96418889	L2	Tini
81	P1	P1	22	2.96418889	L2	Tini
90	P1	P1	22	2.96418889	L2	Tini
96	P1	P1	22	2.96418889	L2	Tini
32	P16	P16	352	2.967843925	L2	Tmid
58	P16	P16	352	2.967843925	L2	Tmid
66	P16	P16	352	2.967843925	L2	Tmid
7	P16	P16	352	2.967843925	L2	Tmid
19	P1	P1	22	2.999026451	L2	Tini
34	P1	P1	22	2.999026451	L2	Tini
55	P1	P1	22	2.999026451	L2	Tini
76	P1	P1	22	2.999026451	L2	Tini
77	P1	P1	22	2.999026451	L2	Tini
82	P1	P1	22	2.999026451	L2	Tini
89	P1	P1	22	2.999026451	L2	Tini
9	P1	P1	22	2.999026451	L2	Tini
4	P16	P16	352	3.002722813	L2	Tmid
67	P16	P16	352	3.002722813	L2	Tmid
85	P16	P16	352	3.002722813	L2	Tmid
94	P16	P16	352	3.002722813	L2	Tmid
5	P35	P35	770	3.023356826	L2	Tend
59	P35	P35	770	3.023356826	L2	Tend
65	P35	P35	770	3.023356826	L2	Tend
83	P35	P35	770	3.023356826	L2	Tend
18	P1	P1	22	3.034257905	L2	Tini
33	P1	P1	22	3.034257905	L2	Tini
54	P1	P1	22	3.034257905	L2	Tini
64	P1	P1	22	3.034257905	L2	Tini
65	P1	P1	22	3.034257905	L2	Tini
84	P1	P1	22	3.034257905	L2	Tini
85	P1	P1	22	3.034257905	L2	Tini
81	P16	P16	352	3.03799606	L2	Tmid
83	P16	P16	352	3.03799606	L2	Tmid
84	P16	P16	352	3.03799606	L2	Tmid
32	P35	P35	770	3.058863372	L2	Tend
84	P35	P35	770	3.058863372	L2	Tend
9	P35	P35	770	3.058863372	L2	Tend
25	P1	P1	22	3.069887705	L2	Tini
46	P1	P1	22	3.069887705	L2	Tini
59	P1	P1	22	3.069887705	L2	Tini
10	P16	P16	352	3.073668125	L2	Tmid
33	P16	P16	352	3.073668125	L2	Tmid
34	P16	P16	352	3.073668125	L2	Tmid
6	P16	P16	352	3.073668125	L2	Tmid
9	P16	P16	352	3.073668125	L2	Tmid
64	P35	P35	770	3.094771374	L2	Tend
7	P35	P35	770	3.094771374	L2	Tend
21	P1	P1	22	3.105920354	L2	Tini
60	P1	P1	22	3.105920354	L2	Tini
67	P1	P1	22	3.105920354	L2	Tini
83	P1	P1	22	3.105920354	L2	Tini
21	P16	P16	352	3.109743517	L2	Tmid
46	P16	P16	352	3.109743517	L2	Tmid
60	P16	P16	352	3.109743517	L2	Tmid
64	P16	P16	352	3.109743517	L2	Tmid
89	P16	P16	352	3.109743517	L2	Tmid
90	P16	P16	352	3.109743517	L2	Tmid
34	P35	P35	770	3.131085371	L2	Tend
67	P35	P35	770	3.131085371	L2	Tend
66	P1	P1	22	3.142360407	L2	Tini
37	P16	P16	352	3.146226797	L2	Tmid
65	P16	P16	352	3.146226797	L2	Tmid
81	P35	P35	770	3.167809953	L2	Tend
85	P35	P35	770	3.167809953	L2	Tend
40	P35	P35	770	3.204949763	L2	Tend
21	P35	P35	770	3.280493899	L2	Tend
94	P35	P35	770	3.280493899	L2	Tend
10	P35	P35	770	3.318907774	L2	Tend
89	P35	P35	770	3.397043417	L2	Tend
45	P35	P35	770	3.815196823	L2	Tend
45	P16	P16	352	3.923365892	L2	Tmid
36	P16	P16	352	3.969048419	L2	Tmid
36	P35	P35	770	4.089608771	L2	Tend
47	P35	P35	770	1.578950417	M1	Tend
13	P35	P35	770	1.656962361	M1	Tend
17	P16	P16	352	1.697302693	M1	Tmid
53	P16	P16	352	1.697302693	M1	Tmid
64	P35	P35	770	1.697303866	M1	Tend
58	P35	P35	770	1.717817351	M1	Tend
40	P35	P35	770	1.738562773	M1	Tend
62	P35	P35	770	1.738562773	M1	Tend
63	P35	P35	770	1.738562773	M1	Tend
25	P35	P35	770	1.759542753	M1	Tend
33	P35	P35	770	1.759542753	M1	Tend
46	P35	P35	770	1.759542753	M1	Tend
51	P35	P35	770	1.759542753	M1	Tend
78	P35	P35	770	1.759542753	M1	Tend
63	P16	P16	352	1.780758718	M1	Tmid
84	P16	P16	352	1.780758718	M1	Tmid
21	P35	P35	770	1.780759945	M1	Tend
3	P35	P35	770	1.780759945	M1	Tend
34	P35	P35	770	1.780759945	M1	Tend
72	P35	P35	770	1.780759945	M1	Tend
47	P16	P16	352	1.802215788	M1	Tmid
1	P35	P35	770	1.802217029	M1	Tend
16	P35	P35	770	1.802217029	M1	Tend
22	P35	P35	770	1.802217029	M1	Tend
26	P35	P35	770	1.802217029	M1	Tend
39	P35	P35	770	1.802217029	M1	Tend
54	P35	P35	770	1.802217029	M1	Tend
56	P35	P35	770	1.802217029	M1	Tend
61	P16	P16	352	1.823915463	M1	Tmid
81	P16	P16	352	1.823915463	M1	Tmid
6	P35	P35	770	1.823916719	M1	Tend
65	P35	P35	770	1.823916719	M1	Tend
75	P35	P35	770	1.823916719	M1	Tend
91	P35	P35	770	1.823916719	M1	Tend
51	P16	P16	352	1.845860487	M1	Tmid
35	P35	P35	770	1.845861667	M1	Tend
10	P35	P35	770	1.845861756	M1	Tend
4	P35	P35	770	1.845861756	M1	Tend
43	P35	P35	770	1.845861756	M1	Tend
67	P35	P35	770	1.845861756	M1	Tend
82	P35	P35	770	1.845861756	M1	Tend
95	P35	P35	770	1.845861756	M1	Tend
20	P16	P16	352	1.868053632	M1	Tmid
60	P16	P16	352	1.868053632	M1	Tmid
7	P16	P16	352	1.868053632	M1	Tmid
71	P16	P16	352	1.868053632	M1	Tmid
87	P16	P16	352	1.868053632	M1	Tmid
88	P16	P16	352	1.868053632	M1	Tmid
15	P35	P35	770	1.868054916	M1	Tend
20	P35	P35	770	1.868054916	M1	Tend
23	P35	P35	770	1.868054916	M1	Tend
52	P35	P35	770	1.868054916	M1	Tend
53	P35	P35	770	1.868054916	M1	Tend
66	P35	P35	770	1.868054916	M1	Tend
52	P16	P16	352	1.890497706	M1	Tmid
56	P16	P16	352	1.890497706	M1	Tmid
59	P16	P16	352	1.890497706	M1	Tmid
82	P16	P16	352	1.890497706	M1	Tmid
85	P16	P16	352	1.890497706	M1	Tmid
93	P16	P16	352	1.890497706	M1	Tmid
94	P16	P16	352	1.890497706	M1	Tmid
95	P16	P16	352	1.890497706	M1	Tmid
29	P35	P35	770	1.890499004	M1	Tend
48	P35	P35	770	1.890499004	M1	Tend
68	P35	P35	770	1.890499004	M1	Tend
8	P35	P35	770	1.890499004	M1	Tend
88	P35	P35	770	1.890499004	M1	Tend
96	P35	P35	770	1.890499004	M1	Tend
27	P16	P16	352	1.913195543	M1	Tmid
78	P16	P16	352	1.913195543	M1	Tmid
19	P35	P35	770	1.913196856	M1	Tend
24	P35	P35	770	1.913196856	M1	Tend
28	P35	P35	770	1.913196856	M1	Tend
31	P35	P35	770	1.913196856	M1	Tend
42	P35	P35	770	1.913196856	M1	Tend
69	P35	P35	770	1.913196856	M1	Tend
79	P35	P35	770	1.913196856	M1	Tend
93	P35	P35	770	1.913196856	M1	Tend
11	P16	P16	352	1.936150015	M1	Tmid
15	P16	P16	352	1.936150015	M1	Tmid
2	P16	P16	352	1.936150015	M1	Tmid
96	P16	P16	352	1.936150015	M1	Tmid
18	P35	P35	770	1.936151343	M1	Tend
30	P35	P35	770	1.936151343	M1	Tend
36	P35	P35	770	1.936151343	M1	Tend
38	P35	P35	770	1.936151343	M1	Tend
41	P35	P35	770	1.936151343	M1	Tend
7	P35	P35	770	1.936151343	M1	Tend
76	P35	P35	770	1.936151343	M1	Tend
26	P1	P1	22	1.948586018	M1	Tini
12	P16	P16	352	1.959364022	M1	Tmid
16	P16	P16	352	1.959364022	M1	Tmid
58	P16	P16	352	1.959364022	M1	Tmid
66	P16	P16	352	1.959364022	M1	Tmid
74	P16	P16	352	1.959364022	M1	Tmid
27	P35	P35	770	1.959365365	M1	Tend
60	P35	P35	770	1.959365365	M1	Tend
85	P35	P35	770	1.959365365	M1	Tend
96	P1	P1	22	1.971940633	M1	Tini
19	P16	P16	352	1.982840499	M1	Tmid
22	P16	P16	352	1.982840499	M1	Tmid
26	P16	P16	352	1.982840499	M1	Tmid
29	P16	P16	352	1.982840499	M1	Tmid
34	P16	P16	352	1.982840499	M1	Tmid
38	P16	P16	352	1.982840499	M1	Tmid
42	P16	P16	352	1.982840499	M1	Tmid
54	P16	P16	352	1.982840499	M1	Tmid
67	P16	P16	352	1.982840499	M1	Tmid
86	P16	P16	352	1.982840499	M1	Tmid
17	P35	P35	770	1.982841857	M1	Tend
71	P35	P35	770	1.982841857	M1	Tend
74	P35	P35	770	1.982841857	M1	Tend
84	P35	P35	770	1.982841857	M1	Tend
86	P35	P35	770	1.982841857	M1	Tend
87	P35	P35	770	1.982841857	M1	Tend
31	P1	P1	22	1.995559308	M1	Tini
10	P16	P16	352	2.006582414	M1	Tmid
13	P16	P16	352	2.006582414	M1	Tmid
23	P16	P16	352	2.006582414	M1	Tmid
24	P16	P16	352	2.006582414	M1	Tmid
25	P16	P16	352	2.006582414	M1	Tmid
3	P16	P16	352	2.006582414	M1	Tmid
37	P16	P16	352	2.006582414	M1	Tmid
39	P16	P16	352	2.006582414	M1	Tmid
68	P16	P16	352	2.006582414	M1	Tmid
73	P16	P16	352	2.006582414	M1	Tmid
79	P16	P16	352	2.006582414	M1	Tmid
83	P16	P16	352	2.006582414	M1	Tmid
92	P16	P16	352	2.006582414	M1	Tmid
12	P35	P35	770	2.006583787	M1	Tend
61	P35	P35	770	2.006583787	M1	Tend
77	P35	P35	770	2.006583787	M1	Tend
9	P35	P35	770	2.006583787	M1	Tend
92	P35	P35	770	2.006583787	M1	Tend
13	P1	P1	22	2.019445028	M1	Tini
19	P1	P1	22	2.019445028	M1	Tini
47	P1	P1	22	2.019445028	M1	Tini
56	P1	P1	22	2.019445028	M1	Tini
30	P16	P16	352	2.030592767	M1	Tmid
35	P16	P16	352	2.030592767	M1	Tmid
41	P16	P16	352	2.030592767	M1	Tmid
48	P16	P16	352	2.030592767	M1	Tmid
72	P16	P16	352	2.030592767	M1	Tmid
75	P16	P16	352	2.030592767	M1	Tmid
9	P16	P16	352	2.030592767	M1	Tmid
91	P16	P16	352	2.030592767	M1	Tmid
32	P35	P35	770	2.030594156	M1	Tend
57	P35	P35	770	2.030594156	M1	Tend
73	P35	P35	770	2.030594156	M1	Tend
11	P1	P1	22	2.043600813	M1	Tini
14	P1	P1	22	2.043600813	M1	Tini
24	P1	P1	22	2.043600813	M1	Tini
29	P1	P1	22	2.043600813	M1	Tini
39	P1	P1	22	2.043600813	M1	Tini
43	P1	P1	22	2.043600813	M1	Tini
6	P1	P1	22	2.043600813	M1	Tini
64	P1	P1	22	2.043600813	M1	Tini
7	P1	P1	22	2.043600813	M1	Tini
72	P1	P1	22	2.043600813	M1	Tini
21	P16	P16	352	2.054874594	M1	Tmid
44	P16	P16	352	2.054874594	M1	Tmid
5	P16	P16	352	2.054874594	M1	Tmid
62	P16	P16	352	2.054874594	M1	Tmid
64	P16	P16	352	2.054874594	M1	Tmid
76	P16	P16	352	2.054874594	M1	Tmid
14	P35	P35	770	2.054875999	M1	Tend
45	P35	P35	770	2.054875999	M1	Tend
16	P1	P1	22	2.068029716	M1	Tini
20	P1	P1	22	2.068029716	M1	Tini
35	P1	P1	22	2.068029716	M1	Tini
38	P1	P1	22	2.068029716	M1	Tini
40	P1	P1	22	2.068029716	M1	Tini
53	P1	P1	22	2.068029716	M1	Tini
54	P1	P1	22	2.068029716	M1	Tini
57	P1	P1	22	2.068029716	M1	Tini
63	P1	P1	22	2.068029716	M1	Tini
78	P1	P1	22	2.068029716	M1	Tini
79	P1	P1	22	2.068029716	M1	Tini
81	P1	P1	22	2.068029716	M1	Tini
88	P1	P1	22	2.068029716	M1	Tini
93	P1	P1	22	2.068029716	M1	Tini
95	P1	P1	22	2.068029716	M1	Tini
80	P1	P1	22	2.068029732	M1	Tini
1	P16	P16	352	2.079430964	M1	Tmid
18	P16	P16	352	2.079430964	M1	Tmid
28	P16	P16	352	2.079430964	M1	Tmid
33	P16	P16	352	2.079430964	M1	Tmid
36	P16	P16	352	2.079430964	M1	Tmid
4	P16	P16	352	2.079430964	M1	Tmid
46	P16	P16	352	2.079430964	M1	Tmid
57	P16	P16	352	2.079430964	M1	Tmid
89	P16	P16	352	2.079430964	M1	Tmid
37	P35	P35	770	2.079432385	M1	Tend
44	P35	P35	770	2.079432385	M1	Tend
1	P1	P1	22	2.092734825	M1	Tini
10	P1	P1	22	2.092734825	M1	Tini
12	P1	P1	22	2.092734825	M1	Tini
2	P1	P1	22	2.092734825	M1	Tini
22	P1	P1	22	2.092734825	M1	Tini
23	P1	P1	22	2.092734825	M1	Tini
28	P1	P1	22	2.092734825	M1	Tini
30	P1	P1	22	2.092734825	M1	Tini
32	P1	P1	22	2.092734825	M1	Tini
33	P1	P1	22	2.092734825	M1	Tini
37	P1	P1	22	2.092734825	M1	Tini
42	P1	P1	22	2.092734825	M1	Tini
55	P1	P1	22	2.092734825	M1	Tini
62	P1	P1	22	2.092734825	M1	Tini
68	P1	P1	22	2.092734825	M1	Tini
69	P1	P1	22	2.092734825	M1	Tini
73	P1	P1	22	2.092734825	M1	Tini
74	P1	P1	22	2.092734825	M1	Tini
77	P1	P1	22	2.092734825	M1	Tini
8	P1	P1	22	2.092734825	M1	Tini
83	P1	P1	22	2.092734825	M1	Tini
85	P1	P1	22	2.092734825	M1	Tini
86	P1	P1	22	2.092734825	M1	Tini
9	P1	P1	22	2.092734825	M1	Tini
94	P1	P1	22	2.092734825	M1	Tini
45	P16	P16	352	2.104264982	M1	Tmid
77	P16	P16	352	2.104264982	M1	Tmid
15	P1	P1	22	2.117719263	M1	Tini
17	P1	P1	22	2.117719263	M1	Tini
18	P1	P1	22	2.117719263	M1	Tini
27	P1	P1	22	2.117719263	M1	Tini
36	P1	P1	22	2.117719263	M1	Tini
4	P1	P1	22	2.117719263	M1	Tini
44	P1	P1	22	2.117719263	M1	Tini
48	P1	P1	22	2.117719263	M1	Tini
52	P1	P1	22	2.117719263	M1	Tini
61	P1	P1	22	2.117719263	M1	Tini
65	P1	P1	22	2.117719263	M1	Tini
66	P1	P1	22	2.117719263	M1	Tini
71	P1	P1	22	2.117719263	M1	Tini
75	P1	P1	22	2.117719263	M1	Tini
76	P1	P1	22	2.117719263	M1	Tini
87	P1	P1	22	2.117719263	M1	Tini
89	P1	P1	22	2.117719263	M1	Tini
90	P1	P1	22	2.117719263	M1	Tini
31	P16	P16	352	2.129379787	M1	Tmid
6	P16	P16	352	2.129379787	M1	Tmid
11	P35	P35	770	2.129381239	M1	Tend
80	P35	P35	770	2.129381239	M1	Tend
21	P1	P1	22	2.142986189	M1	Tini
45	P1	P1	22	2.142986189	M1	Tini
46	P1	P1	22	2.142986189	M1	Tini
49	P1	P1	22	2.142986189	M1	Tini
5	P1	P1	22	2.142986189	M1	Tini
51	P1	P1	22	2.142986189	M1	Tini
60	P1	P1	22	2.142986189	M1	Tini
67	P1	P1	22	2.142986189	M1	Tini
82	P1	P1	22	2.142986189	M1	Tini
84	P1	P1	22	2.142986189	M1	Tini
91	P1	P1	22	2.142986189	M1	Tini
92	P1	P1	22	2.142986189	M1	Tini
14	P16	P16	352	2.154778552	M1	Tmid
80	P16	P16	352	2.154778552	M1	Tmid
25	P1	P1	22	2.168538796	M1	Tini
3	P1	P1	22	2.168538796	M1	Tini
58	P1	P1	22	2.168538796	M1	Tini
59	P1	P1	22	2.168538796	M1	Tini
69	P16	P16	352	2.18046449	M1	Tmid
34	P1	P1	22	2.220514011	M1	Tini
41	P1	P1	22	2.246943189	M1	Tini
65	P16	P16	352	2.259277988	M1	Tmid
90	P16	P16	352	2.286145452	M1	Tmid
90	P35	P35	770	2.368585896	M1	Tend
55	P16	P16	352	2.926120293	M1	Tmid
55	P35	P35	770	3.030515217	M1	Tend
2	P35	P35	770	3.102092553	M1	Tend
40	P16	P16	352	3.567062018	M1	Tmid
49	P16	P16	352	3.693442128	M1	Tmid
49	P35	P35	770	3.693444592	M1	Tend
59	P35	P35	770	3.868721056	M1	Tend
32	P16	P16	352	4.146865483	M1	Tmid
28	P35	P35	770	1.717817351	M2	Tend
85	P16	P16	352	1.75954154	M2	Tmid
12	P1	P1	22	1.770907819	M2	Tini
95	P35	P35	770	1.845861756	M2	Tend
13	P35	P35	770	1.868054916	M2	Tend
7	P35	P35	770	1.868054916	M2	Tend
18	P1	P1	22	1.880077173	M2	Tini
8	P16	P16	352	1.890497706	M2	Tmid
50	P35	P35	770	1.890499004	M2	Tend
85	P35	P35	770	1.890499004	M2	Tend
90	P35	P35	770	1.890499004	M2	Tend
18	P16	P16	352	1.913195543	M2	Tmid
23	P16	P16	352	1.913195543	M2	Tmid
55	P16	P16	352	1.913195543	M2	Tmid
78	P16	P16	352	1.913195543	M2	Tmid
96	P16	P16	352	1.913195543	M2	Tmid
51	P35	P35	770	1.913196856	M2	Tend
6	P35	P35	770	1.913196856	M2	Tend
37	P1	P1	22	1.92549251	M2	Tini
91	P1	P1	22	1.92549251	M2	Tini
22	P16	P16	352	1.936150015	M2	Tmid
39	P16	P16	352	1.936150015	M2	Tmid
47	P16	P16	352	1.936150015	M2	Tmid
61	P16	P16	352	1.936150015	M2	Tmid
72	P16	P16	352	1.936150015	M2	Tmid
21	P35	P35	770	1.936151343	M2	Tend
47	P35	P35	770	1.936151343	M2	Tend
61	P35	P35	770	1.936151343	M2	Tend
11	P1	P1	22	1.948586018	M2	Tini
26	P1	P1	22	1.948586018	M2	Tini
30	P1	P1	22	1.948586018	M2	Tini
53	P1	P1	22	1.948586018	M2	Tini
1	P16	P16	352	1.959364022	M2	Tmid
13	P16	P16	352	1.959364022	M2	Tmid
14	P16	P16	352	1.959364022	M2	Tmid
16	P16	P16	352	1.959364022	M2	Tmid
17	P16	P16	352	1.959364022	M2	Tmid
38	P16	P16	352	1.959364022	M2	Tmid
45	P16	P16	352	1.959364022	M2	Tmid
50	P16	P16	352	1.959364022	M2	Tmid
52	P16	P16	352	1.959364022	M2	Tmid
54	P16	P16	352	1.959364022	M2	Tmid
58	P16	P16	352	1.959364022	M2	Tmid
65	P16	P16	352	1.959364022	M2	Tmid
69	P16	P16	352	1.959364022	M2	Tmid
71	P16	P16	352	1.959364022	M2	Tmid
88	P16	P16	352	1.959364022	M2	Tmid
89	P16	P16	352	1.959364022	M2	Tmid
90	P16	P16	352	1.959364022	M2	Tmid
72	P35	P35	770	1.959365365	M2	Tend
1	P1	P1	22	1.971940633	M2	Tini
2	P1	P1	22	1.971940633	M2	Tini
24	P1	P1	22	1.971940633	M2	Tini
25	P1	P1	22	1.971940633	M2	Tini
28	P1	P1	22	1.971940633	M2	Tini
44	P1	P1	22	1.971940633	M2	Tini
47	P1	P1	22	1.971940633	M2	Tini
48	P1	P1	22	1.971940633	M2	Tini
49	P1	P1	22	1.971940633	M2	Tini
58	P1	P1	22	1.971940633	M2	Tini
59	P1	P1	22	1.971940633	M2	Tini
61	P1	P1	22	1.971940633	M2	Tini
66	P1	P1	22	1.971940633	M2	Tini
68	P1	P1	22	1.971940633	M2	Tini
75	P1	P1	22	1.971940633	M2	Tini
77	P1	P1	22	1.971940633	M2	Tini
89	P1	P1	22	1.971940633	M2	Tini
20	P16	P16	352	1.982840499	M2	Tmid
21	P16	P16	352	1.982840499	M2	Tmid
31	P16	P16	352	1.982840499	M2	Tmid
35	P16	P16	352	1.982840499	M2	Tmid
4	P16	P16	352	1.982840499	M2	Tmid
40	P16	P16	352	1.982840499	M2	Tmid
53	P16	P16	352	1.982840499	M2	Tmid
6	P16	P16	352	1.982840499	M2	Tmid
63	P16	P16	352	1.982840499	M2	Tmid
73	P16	P16	352	1.982840499	M2	Tmid
76	P16	P16	352	1.982840499	M2	Tmid
77	P16	P16	352	1.982840499	M2	Tmid
81	P16	P16	352	1.982840499	M2	Tmid
9	P16	P16	352	1.982840499	M2	Tmid
30	P16	P16	352	1.982840644	M2	Tmid
20	P35	P35	770	1.982841857	M2	Tend
53	P35	P35	770	1.982841857	M2	Tend
54	P35	P35	770	1.982841857	M2	Tend
59	P35	P35	770	1.982841857	M2	Tend
71	P35	P35	770	1.982841857	M2	Tend
75	P35	P35	770	1.982841857	M2	Tend
89	P35	P35	770	1.982841857	M2	Tend
10	P1	P1	22	1.995559308	M2	Tini
13	P1	P1	22	1.995559308	M2	Tini
15	P1	P1	22	1.995559308	M2	Tini
20	P1	P1	22	1.995559308	M2	Tini
22	P1	P1	22	1.995559308	M2	Tini
23	P1	P1	22	1.995559308	M2	Tini
31	P1	P1	22	1.995559308	M2	Tini
33	P1	P1	22	1.995559308	M2	Tini
38	P1	P1	22	1.995559308	M2	Tini
4	P1	P1	22	1.995559308	M2	Tini
41	P1	P1	22	1.995559308	M2	Tini
42	P1	P1	22	1.995559308	M2	Tini
51	P1	P1	22	1.995559308	M2	Tini
6	P1	P1	22	1.995559308	M2	Tini
62	P1	P1	22	1.995559308	M2	Tini
7	P1	P1	22	1.995559308	M2	Tini
70	P1	P1	22	1.995559308	M2	Tini
73	P1	P1	22	1.995559308	M2	Tini
78	P1	P1	22	1.995559308	M2	Tini
81	P1	P1	22	1.995559308	M2	Tini
83	P1	P1	22	1.995559308	M2	Tini
84	P1	P1	22	1.995559308	M2	Tini
86	P1	P1	22	1.995559308	M2	Tini
9	P1	P1	22	1.995559308	M2	Tini
95	P1	P1	22	1.995559308	M2	Tini
12	P16	P16	352	2.006582414	M2	Tmid
15	P16	P16	352	2.006582414	M2	Tmid
26	P16	P16	352	2.006582414	M2	Tmid
33	P16	P16	352	2.006582414	M2	Tmid
43	P16	P16	352	2.006582414	M2	Tmid
48	P16	P16	352	2.006582414	M2	Tmid
49	P16	P16	352	2.006582414	M2	Tmid
51	P16	P16	352	2.006582414	M2	Tmid
64	P16	P16	352	2.006582414	M2	Tmid
66	P16	P16	352	2.006582414	M2	Tmid
67	P16	P16	352	2.006582414	M2	Tmid
7	P16	P16	352	2.006582414	M2	Tmid
70	P16	P16	352	2.006582414	M2	Tmid
74	P16	P16	352	2.006582414	M2	Tmid
75	P16	P16	352	2.006582414	M2	Tmid
79	P16	P16	352	2.006582414	M2	Tmid
86	P16	P16	352	2.006582414	M2	Tmid
87	P16	P16	352	2.006582414	M2	Tmid
93	P16	P16	352	2.006582414	M2	Tmid
94	P16	P16	352	2.006582414	M2	Tmid
37	P35	P35	770	2.006583787	M2	Tend
42	P35	P35	770	2.006583787	M2	Tend
48	P35	P35	770	2.006583787	M2	Tend
67	P35	P35	770	2.006583787	M2	Tend
86	P35	P35	770	2.006583787	M2	Tend
94	P35	P35	770	2.006583787	M2	Tend
16	P1	P1	22	2.019445028	M2	Tini
17	P1	P1	22	2.019445028	M2	Tini
21	P1	P1	22	2.019445028	M2	Tini
34	P1	P1	22	2.019445028	M2	Tini
39	P1	P1	22	2.019445028	M2	Tini
43	P1	P1	22	2.019445028	M2	Tini
45	P1	P1	22	2.019445028	M2	Tini
52	P1	P1	22	2.019445028	M2	Tini
63	P1	P1	22	2.019445028	M2	Tini
67	P1	P1	22	2.019445028	M2	Tini
69	P1	P1	22	2.019445028	M2	Tini
71	P1	P1	22	2.019445028	M2	Tini
74	P1	P1	22	2.019445028	M2	Tini
76	P1	P1	22	2.019445028	M2	Tini
80	P1	P1	22	2.019445028	M2	Tini
85	P1	P1	22	2.019445028	M2	Tini
87	P1	P1	22	2.019445028	M2	Tini
90	P1	P1	22	2.019445028	M2	Tini
92	P1	P1	22	2.019445028	M2	Tini
10	P16	P16	352	2.030592767	M2	Tmid
11	P16	P16	352	2.030592767	M2	Tmid
2	P16	P16	352	2.030592767	M2	Tmid
25	P16	P16	352	2.030592767	M2	Tmid
28	P16	P16	352	2.030592767	M2	Tmid
41	P16	P16	352	2.030592767	M2	Tmid
44	P16	P16	352	2.030592767	M2	Tmid
62	P16	P16	352	2.030592767	M2	Tmid
68	P16	P16	352	2.030592767	M2	Tmid
80	P16	P16	352	2.030592767	M2	Tmid
84	P16	P16	352	2.030592767	M2	Tmid
92	P16	P16	352	2.030592767	M2	Tmid
95	P16	P16	352	2.030592767	M2	Tmid
1	P35	P35	770	2.030594156	M2	Tend
10	P35	P35	770	2.030594156	M2	Tend
12	P35	P35	770	2.030594156	M2	Tend
18	P35	P35	770	2.030594156	M2	Tend
23	P35	P35	770	2.030594156	M2	Tend
44	P35	P35	770	2.030594156	M2	Tend
45	P35	P35	770	2.030594156	M2	Tend
58	P35	P35	770	2.030594156	M2	Tend
64	P35	P35	770	2.030594156	M2	Tend
70	P35	P35	770	2.030594156	M2	Tend
78	P35	P35	770	2.030594156	M2	Tend
84	P35	P35	770	2.030594156	M2	Tend
88	P35	P35	770	2.030594156	M2	Tend
93	P35	P35	770	2.030594156	M2	Tend
96	P35	P35	770	2.030594156	M2	Tend
14	P1	P1	22	2.043600813	M2	Tini
27	P1	P1	22	2.043600813	M2	Tini
3	P1	P1	22	2.043600813	M2	Tini
35	P1	P1	22	2.043600813	M2	Tini
36	P1	P1	22	2.043600813	M2	Tini
50	P1	P1	22	2.043600813	M2	Tini
54	P1	P1	22	2.043600813	M2	Tini
55	P1	P1	22	2.043600813	M2	Tini
56	P1	P1	22	2.043600813	M2	Tini
64	P1	P1	22	2.043600813	M2	Tini
79	P1	P1	22	2.043600813	M2	Tini
24	P16	P16	352	2.054874594	M2	Tmid
32	P16	P16	352	2.054874594	M2	Tmid
34	P16	P16	352	2.054874594	M2	Tmid
36	P16	P16	352	2.054874594	M2	Tmid
37	P16	P16	352	2.054874594	M2	Tmid
83	P16	P16	352	2.054874594	M2	Tmid
91	P16	P16	352	2.054874594	M2	Tmid
30	P35	P35	770	2.054875999	M2	Tend
31	P35	P35	770	2.054875999	M2	Tend
38	P35	P35	770	2.054875999	M2	Tend
4	P35	P35	770	2.054875999	M2	Tend
40	P35	P35	770	2.054875999	M2	Tend
77	P35	P35	770	2.054875999	M2	Tend
79	P35	P35	770	2.054875999	M2	Tend
91	P35	P35	770	2.054875999	M2	Tend
29	P1	P1	22	2.068029716	M2	Tini
32	P1	P1	22	2.068029716	M2	Tini
40	P1	P1	22	2.068029716	M2	Tini
65	P1	P1	22	2.068029716	M2	Tini
72	P1	P1	22	2.068029716	M2	Tini
88	P1	P1	22	2.068029716	M2	Tini
93	P1	P1	22	2.068029716	M2	Tini
94	P1	P1	22	2.068029716	M2	Tini
27	P16	P16	352	2.079430964	M2	Tmid
29	P16	P16	352	2.079430964	M2	Tmid
42	P16	P16	352	2.079430964	M2	Tmid
59	P16	P16	352	2.079430964	M2	Tmid
15	P35	P35	770	2.079432385	M2	Tend
2	P35	P35	770	2.079432385	M2	Tend
26	P35	P35	770	2.079432385	M2	Tend
27	P35	P35	770	2.079432385	M2	Tend
39	P35	P35	770	2.079432385	M2	Tend
69	P35	P35	770	2.079432385	M2	Tend
73	P35	P35	770	2.079432385	M2	Tend
8	P35	P35	770	2.079432385	M2	Tend
80	P35	P35	770	2.079432385	M2	Tend
9	P35	P35	770	2.079432385	M2	Tend
8	P1	P1	22	2.092734825	M2	Tini
96	P1	P1	22	2.092734825	M2	Tini
3	P16	P16	352	2.104264982	M2	Tmid
16	P35	P35	770	2.104266419	M2	Tend
17	P35	P35	770	2.104266419	M2	Tend
24	P35	P35	770	2.104266419	M2	Tend
35	P35	P35	770	2.104266419	M2	Tend
41	P35	P35	770	2.104266419	M2	Tend
43	P35	P35	770	2.104266419	M2	Tend
49	P35	P35	770	2.104266419	M2	Tend
55	P35	P35	770	2.104266419	M2	Tend
81	P35	P35	770	2.104266419	M2	Tend
83	P35	P35	770	2.104266419	M2	Tend
92	P35	P35	770	2.104266419	M2	Tend
14	P35	P35	770	2.129381239	M2	Tend
29	P35	P35	770	2.129381239	M2	Tend
32	P35	P35	770	2.129381239	M2	Tend
52	P35	P35	770	2.129381239	M2	Tend
56	P35	P35	770	2.129381239	M2	Tend
65	P35	P35	770	2.129381239	M2	Tend
68	P35	P35	770	2.129381239	M2	Tend
74	P35	P35	770	2.129381239	M2	Tend
56	P16	P16	352	2.154778552	M2	Tmid
33	P35	P35	770	2.154780021	M2	Tend
34	P35	P35	770	2.154780021	M2	Tend
66	P35	P35	770	2.154780021	M2	Tend
87	P35	P35	770	2.154780021	M2	Tend
11	P35	P35	770	2.180465976	M2	Tend
22	P35	P35	770	2.180465976	M2	Tend
25	P35	P35	770	2.180465976	M2	Tend
36	P35	P35	770	2.180465976	M2	Tend
3	P35	P35	770	2.206442349	M2	Tend
76	P35	P35	770	2.206442349	M2	Tend
57	P1	P1	22	2.910324044	M2	Tini
46	P16	P16	352	2.926120293	M2	Tmid
46	P1	P1	22	2.944552581	M2	Tini
82	P16	P16	352	2.960527431	M2	Tmid
46	P35	P35	770	2.995325607	M2	Tend
19	P1	P1	22	3.014175049	M2	Tini
5	P1	P1	22	3.014175049	M2	Tini
82	P1	P1	22	3.049577781	M2	Tini
5	P16	P16	352	3.102090472	M2	Tmid
5	P35	P35	770	3.102092553	M2	Tend
57	P16	P16	352	3.138487222	M2	Tmid
19	P16	P16	352	3.175295494	M2	Tmid
57	P35	P35	770	3.212522093	M2	Tend
19	P35	P35	770	3.250167442	M2	Tend
13	P1	P1	22	1.653725613	VL_A	Tini
5	P1	P1	22	1.693993511	VL_A	Tini
76	P1	P1	22	1.714469568	VL_A	Tini
4	P1	P1	22	1.777297317	VL_A	Tini
32	P35	P35	770	1.805403992	VL_A	Tend
96	P35	P35	770	1.805403992	VL_A	Tend
14	P1	P1	22	1.820375348	VL_A	Tini
79	P1	P1	22	1.820375348	VL_A	Tini
89	P1	P1	22	1.820375348	VL_A	Tini
7	P35	P35	770	1.827139715	VL_A	Tend
32	P1	P1	22	1.842280345	VL_A	Tini
32	P16	P16	352	1.849121193	VL_A	Tmid
48	P16	P16	352	1.849121193	VL_A	Tmid
84	P35	P35	770	1.849121193	VL_A	Tend
10	P1	P1	22	1.864433011	VL_A	Tini
21	P1	P1	22	1.864433011	VL_A	Tini
23	P1	P1	22	1.864433011	VL_A	Tini
27	P1	P1	22	1.864433011	VL_A	Tini
37	P1	P1	22	1.864433011	VL_A	Tini
38	P16	P16	352	1.871351206	VL_A	Tmid
62	P16	P16	352	1.871351206	VL_A	Tmid
25	P16	P16	352	1.893832563	VL_A	Tmid
84	P16	P16	352	1.893832563	VL_A	Tmid
48	P35	P35	770	1.893832563	VL_A	Tend
54	P35	P35	770	1.893832563	VL_A	Tend
69	P35	P35	770	1.893832563	VL_A	Tend
72	P35	P35	770	1.893832563	VL_A	Tend
95	P35	P35	770	1.893832563	VL_A	Tend
30	P1	P1	22	1.909492586	VL_A	Tini
24	P16	P16	352	1.916568107	VL_A	Tmid
46	P16	P16	352	1.916568107	VL_A	Tmid
56	P16	P16	352	1.916568107	VL_A	Tmid
68	P16	P16	352	1.916568107	VL_A	Tmid
88	P16	P16	352	1.916568107	VL_A	Tmid
96	P16	P16	352	1.916568107	VL_A	Tmid
12	P35	P35	770	1.916568107	VL_A	Tend
13	P35	P35	770	1.916568107	VL_A	Tend
5	P35	P35	770	1.916568107	VL_A	Tend
56	P35	P35	770	1.916568107	VL_A	Tend
82	P35	P35	770	1.916568107	VL_A	Tend
89	P35	P35	770	1.916568107	VL_A	Tend
93	P35	P35	770	1.916568107	VL_A	Tend
1	P1	P1	22	1.93240519	VL_A	Tini
19	P1	P1	22	1.93240519	VL_A	Tini
20	P1	P1	22	1.93240519	VL_A	Tini
42	P1	P1	22	1.93240519	VL_A	Tini
1	P16	P16	352	1.93956071	VL_A	Tmid
14	P16	P16	352	1.93956071	VL_A	Tmid
15	P16	P16	352	1.93956071	VL_A	Tmid
20	P16	P16	352	1.93956071	VL_A	Tmid
3	P16	P16	352	1.93956071	VL_A	Tmid
34	P16	P16	352	1.93956071	VL_A	Tmid
41	P16	P16	352	1.93956071	VL_A	Tmid
57	P16	P16	352	1.93956071	VL_A	Tmid
58	P16	P16	352	1.93956071	VL_A	Tmid
6	P16	P16	352	1.93956071	VL_A	Tmid
64	P16	P16	352	1.93956071	VL_A	Tmid
66	P16	P16	352	1.93956071	VL_A	Tmid
69	P16	P16	352	1.93956071	VL_A	Tmid
93	P16	P16	352	1.93956071	VL_A	Tmid
36	P35	P35	770	1.93956071	VL_A	Tend
37	P35	P35	770	1.93956071	VL_A	Tend
43	P35	P35	770	1.93956071	VL_A	Tend
47	P35	P35	770	1.93956071	VL_A	Tend
55	P35	P35	770	1.93956071	VL_A	Tend
68	P35	P35	770	1.93956071	VL_A	Tend
73	P35	P35	770	1.93956071	VL_A	Tend
77	P35	P35	770	1.93956071	VL_A	Tend
78	P35	P35	770	1.93956071	VL_A	Tend
83	P35	P35	770	1.93956071	VL_A	Tend
85	P35	P35	770	1.93956071	VL_A	Tend
94	P35	P35	770	1.93956071	VL_A	Tend
6	P1	P1	22	1.955576856	VL_A	Tini
61	P1	P1	22	1.955576856	VL_A	Tini
62	P1	P1	22	1.955576856	VL_A	Tini
7	P1	P1	22	1.955576856	VL_A	Tini
96	P1	P1	22	1.955576856	VL_A	Tini
12	P16	P16	352	1.962813281	VL_A	Tmid
17	P16	P16	352	1.962813281	VL_A	Tmid
2	P16	P16	352	1.962813281	VL_A	Tmid
26	P16	P16	352	1.962813281	VL_A	Tmid
28	P16	P16	352	1.962813281	VL_A	Tmid
29	P16	P16	352	1.962813281	VL_A	Tmid
30	P16	P16	352	1.962813281	VL_A	Tmid
4	P16	P16	352	1.962813281	VL_A	Tmid
40	P16	P16	352	1.962813281	VL_A	Tmid
42	P16	P16	352	1.962813281	VL_A	Tmid
45	P16	P16	352	1.962813281	VL_A	Tmid
49	P16	P16	352	1.962813281	VL_A	Tmid
51	P16	P16	352	1.962813281	VL_A	Tmid
53	P16	P16	352	1.962813281	VL_A	Tmid
59	P16	P16	352	1.962813281	VL_A	Tmid
60	P16	P16	352	1.962813281	VL_A	Tmid
61	P16	P16	352	1.962813281	VL_A	Tmid
65	P16	P16	352	1.962813281	VL_A	Tmid
73	P16	P16	352	1.962813281	VL_A	Tmid
74	P16	P16	352	1.962813281	VL_A	Tmid
78	P16	P16	352	1.962813281	VL_A	Tmid
79	P16	P16	352	1.962813281	VL_A	Tmid
87	P16	P16	352	1.962813281	VL_A	Tmid
91	P16	P16	352	1.962813281	VL_A	Tmid
92	P16	P16	352	1.962813281	VL_A	Tmid
94	P16	P16	352	1.962813281	VL_A	Tmid
95	P16	P16	352	1.962813281	VL_A	Tmid
21	P35	P35	770	1.962813281	VL_A	Tend
24	P35	P35	770	1.962813281	VL_A	Tend
25	P35	P35	770	1.962813281	VL_A	Tend
28	P35	P35	770	1.962813281	VL_A	Tend
29	P35	P35	770	1.962813281	VL_A	Tend
31	P35	P35	770	1.962813281	VL_A	Tend
38	P35	P35	770	1.962813281	VL_A	Tend
4	P35	P35	770	1.962813281	VL_A	Tend
45	P35	P35	770	1.962813281	VL_A	Tend
46	P35	P35	770	1.962813281	VL_A	Tend
49	P35	P35	770	1.962813281	VL_A	Tend
52	P35	P35	770	1.962813281	VL_A	Tend
53	P35	P35	770	1.962813281	VL_A	Tend
6	P35	P35	770	1.962813281	VL_A	Tend
64	P35	P35	770	1.962813281	VL_A	Tend
66	P35	P35	770	1.962813281	VL_A	Tend
71	P35	P35	770	1.962813281	VL_A	Tend
87	P35	P35	770	1.962813281	VL_A	Tend
15	P1	P1	22	1.979010514	VL_A	Tini
24	P1	P1	22	1.979010514	VL_A	Tini
25	P1	P1	22	1.979010514	VL_A	Tini
31	P1	P1	22	1.979010514	VL_A	Tini
45	P1	P1	22	1.979010514	VL_A	Tini
47	P1	P1	22	1.979010514	VL_A	Tini
57	P1	P1	22	1.979010514	VL_A	Tini
59	P1	P1	22	1.979010514	VL_A	Tini
69	P1	P1	22	1.979010514	VL_A	Tini
71	P1	P1	22	1.979010514	VL_A	Tini
83	P1	P1	22	1.979010514	VL_A	Tini
92	P1	P1	22	1.979010514	VL_A	Tini
13	P16	P16	352	1.986328757	VL_A	Tmid
21	P16	P16	352	1.986328757	VL_A	Tmid
22	P16	P16	352	1.986328757	VL_A	Tmid
31	P16	P16	352	1.986328757	VL_A	Tmid
33	P16	P16	352	1.986328757	VL_A	Tmid
35	P16	P16	352	1.986328757	VL_A	Tmid
39	P16	P16	352	1.986328757	VL_A	Tmid
5	P16	P16	352	1.986328757	VL_A	Tmid
50	P16	P16	352	1.986328757	VL_A	Tmid
63	P16	P16	352	1.986328757	VL_A	Tmid
67	P16	P16	352	1.986328757	VL_A	Tmid
71	P16	P16	352	1.986328757	VL_A	Tmid
72	P16	P16	352	1.986328757	VL_A	Tmid
77	P16	P16	352	1.986328757	VL_A	Tmid
80	P16	P16	352	1.986328757	VL_A	Tmid
82	P16	P16	352	1.986328757	VL_A	Tmid
15	P35	P35	770	1.986328757	VL_A	Tend
17	P35	P35	770	1.986328757	VL_A	Tend
20	P35	P35	770	1.986328757	VL_A	Tend
26	P35	P35	770	1.986328757	VL_A	Tend
33	P35	P35	770	1.986328757	VL_A	Tend
39	P35	P35	770	1.986328757	VL_A	Tend
41	P35	P35	770	1.986328757	VL_A	Tend
44	P35	P35	770	1.986328757	VL_A	Tend
50	P35	P35	770	1.986328757	VL_A	Tend
62	P35	P35	770	1.986328757	VL_A	Tend
63	P35	P35	770	1.986328757	VL_A	Tend
74	P35	P35	770	1.986328757	VL_A	Tend
90	P35	P35	770	1.986328757	VL_A	Tend
16	P1	P1	22	2.002709124	VL_A	Tini
18	P1	P1	22	2.002709124	VL_A	Tini
29	P1	P1	22	2.002709124	VL_A	Tini
3	P1	P1	22	2.002709124	VL_A	Tini
40	P1	P1	22	2.002709124	VL_A	Tini
51	P1	P1	22	2.002709124	VL_A	Tini
54	P1	P1	22	2.002709124	VL_A	Tini
60	P1	P1	22	2.002709124	VL_A	Tini
64	P1	P1	22	2.002709124	VL_A	Tini
66	P1	P1	22	2.002709124	VL_A	Tini
67	P1	P1	22	2.002709124	VL_A	Tini
80	P1	P1	22	2.002709124	VL_A	Tini
93	P1	P1	22	2.002709124	VL_A	Tini
95	P1	P1	22	2.002709124	VL_A	Tini
10	P16	P16	352	2.010110111	VL_A	Tmid
11	P16	P16	352	2.010110111	VL_A	Tmid
18	P16	P16	352	2.010110111	VL_A	Tmid
27	P16	P16	352	2.010110111	VL_A	Tmid
44	P16	P16	352	2.010110111	VL_A	Tmid
47	P16	P16	352	2.010110111	VL_A	Tmid
52	P16	P16	352	2.010110111	VL_A	Tmid
54	P16	P16	352	2.010110111	VL_A	Tmid
7	P16	P16	352	2.010110111	VL_A	Tmid
85	P16	P16	352	2.010110111	VL_A	Tmid
18	P35	P35	770	2.010110111	VL_A	Tend
2	P35	P35	770	2.010110111	VL_A	Tend
22	P35	P35	770	2.010110111	VL_A	Tend
27	P35	P35	770	2.010110111	VL_A	Tend
3	P35	P35	770	2.010110111	VL_A	Tend
30	P35	P35	770	2.010110111	VL_A	Tend
58	P35	P35	770	2.010110111	VL_A	Tend
70	P35	P35	770	2.010110111	VL_A	Tend
88	P35	P35	770	2.010110111	VL_A	Tend
22	P1	P1	22	2.026675684	VL_A	Tini
34	P1	P1	22	2.026675684	VL_A	Tini
41	P1	P1	22	2.026675684	VL_A	Tini
43	P1	P1	22	2.026675684	VL_A	Tini
44	P1	P1	22	2.026675684	VL_A	Tini
50	P1	P1	22	2.026675684	VL_A	Tini
53	P1	P1	22	2.026675684	VL_A	Tini
55	P1	P1	22	2.026675684	VL_A	Tini
63	P1	P1	22	2.026675684	VL_A	Tini
65	P1	P1	22	2.026675684	VL_A	Tini
68	P1	P1	22	2.026675684	VL_A	Tini
8	P1	P1	22	2.026675684	VL_A	Tini
82	P1	P1	22	2.026675684	VL_A	Tini
85	P1	P1	22	2.026675684	VL_A	Tini
87	P1	P1	22	2.026675684	VL_A	Tini
90	P1	P1	22	2.026675684	VL_A	Tini
36	P16	P16	352	2.034160351	VL_A	Tmid
37	P16	P16	352	2.034160351	VL_A	Tmid
70	P16	P16	352	2.034160351	VL_A	Tmid
8	P16	P16	352	2.034160351	VL_A	Tmid
81	P16	P16	352	2.034160351	VL_A	Tmid
83	P16	P16	352	2.034160351	VL_A	Tmid
89	P16	P16	352	2.034160351	VL_A	Tmid
14	P35	P35	770	2.034160351	VL_A	Tend
23	P35	P35	770	2.034160351	VL_A	Tend
34	P35	P35	770	2.034160351	VL_A	Tend
42	P35	P35	770	2.034160351	VL_A	Tend
51	P35	P35	770	2.034160351	VL_A	Tend
57	P35	P35	770	2.034160351	VL_A	Tend
67	P35	P35	770	2.034160351	VL_A	Tend
79	P35	P35	770	2.034160351	VL_A	Tend
80	P35	P35	770	2.034160351	VL_A	Tend
12	P1	P1	22	2.050913222	VL_A	Tini
2	P1	P1	22	2.050913222	VL_A	Tini
28	P1	P1	22	2.050913222	VL_A	Tini
36	P1	P1	22	2.050913222	VL_A	Tini
48	P1	P1	22	2.050913222	VL_A	Tini
70	P1	P1	22	2.050913222	VL_A	Tini
72	P1	P1	22	2.050913222	VL_A	Tini
73	P1	P1	22	2.050913222	VL_A	Tini
74	P1	P1	22	2.050913222	VL_A	Tini
75	P1	P1	22	2.050913222	VL_A	Tini
84	P1	P1	22	2.050913222	VL_A	Tini
88	P1	P1	22	2.050913222	VL_A	Tini
91	P1	P1	22	2.050913222	VL_A	Tini
43	P16	P16	352	2.058482515	VL_A	Tmid
75	P16	P16	352	2.058482515	VL_A	Tmid
76	P16	P16	352	2.058482515	VL_A	Tmid
90	P16	P16	352	2.058482515	VL_A	Tmid
11	P35	P35	770	2.058482515	VL_A	Tend
8	P35	P35	770	2.058482515	VL_A	Tend
86	P35	P35	770	2.058482515	VL_A	Tend
46	P1	P1	22	2.075424804	VL_A	Tini
52	P1	P1	22	2.075424804	VL_A	Tini
16	P16	P16	352	2.083079678	VL_A	Tmid
19	P16	P16	352	2.083079678	VL_A	Tmid
1	P35	P35	770	2.083079678	VL_A	Tend
61	P35	P35	770	2.083079678	VL_A	Tend
76	P35	P35	770	2.083079678	VL_A	Tend
11	P1	P1	22	2.100213525	VL_A	Tini
17	P1	P1	22	2.100213525	VL_A	Tini
26	P1	P1	22	2.100213525	VL_A	Tini
49	P1	P1	22	2.100213525	VL_A	Tini
58	P1	P1	22	2.100213525	VL_A	Tini
78	P1	P1	22	2.100213525	VL_A	Tini
55	P16	P16	352	2.10795495	VL_A	Tmid
86	P16	P16	352	2.10795495	VL_A	Tmid
9	P16	P16	352	2.10795495	VL_A	Tmid
10	P35	P35	770	2.10795495	VL_A	Tend
65	P35	P35	770	2.10795495	VL_A	Tend
33	P1	P1	22	2.125282522	VL_A	Tini
81	P1	P1	22	2.125282522	VL_A	Tini
23	P16	P16	352	2.133111475	VL_A	Tmid
16	P35	P35	770	2.133111475	VL_A	Tend
40	P35	P35	770	2.133111475	VL_A	Tend
60	P35	P35	770	2.133111475	VL_A	Tend
9	P35	P35	770	2.133111475	VL_A	Tend
77	P1	P1	22	2.150634962	VL_A	Tini
86	P1	P1	22	2.150634962	VL_A	Tini
9	P1	P1	22	2.150634962	VL_A	Tini
35	P35	P35	770	2.158552434	VL_A	Tend
59	P35	P35	770	2.158552434	VL_A	Tend
75	P35	P35	770	2.158552434	VL_A	Tend
19	P35	P35	770	2.184281041	VL_A	Tend
81	P35	P35	770	2.184281041	VL_A	Tend
92	P35	P35	770	2.184281041	VL_A	Tend
90	P35	P35	770	1.697303866	VL_B1	Tend
72	P1	P1	22	1.748392831	VL_B1	Tini
64	P1	P1	22	1.790813547	VL_B1	Tini
85	P1	P1	22	1.812384302	VL_B1	Tini
58	P1	P1	22	1.834198948	VL_B1	Tini
80	P1	P1	22	1.834198948	VL_B1	Tini
95	P1	P1	22	1.834198948	VL_B1	Tini
96	P1	P1	22	1.834198948	VL_B1	Tini
92	P16	P16	352	1.842278961	VL_B1	Tmid
93	P16	P16	352	1.842278961	VL_B1	Tmid
79	P1	P1	22	1.856260243	VL_B1	Tini
86	P1	P1	22	1.856260243	VL_B1	Tini
90	P16	P16	352	1.864431612	VL_B1	Tmid
56	P35	P35	770	1.868054916	VL_B1	Tend
89	P35	P35	770	1.868054916	VL_B1	Tend
50	P1	P1	22	1.878570973	VL_B1	Tini
57	P1	P1	22	1.878570973	VL_B1	Tini
65	P1	P1	22	1.878570973	VL_B1	Tini
76	P1	P1	22	1.878570973	VL_B1	Tini
83	P1	P1	22	1.878570973	VL_B1	Tini
88	P1	P1	22	1.878570973	VL_B1	Tini
68	P16	P16	352	1.886834733	VL_B1	Tmid
91	P16	P16	352	1.886834733	VL_B1	Tmid
94	P16	P16	352	1.886834733	VL_B1	Tmid
61	P1	P1	22	1.901133961	VL_B1	Tini
75	P1	P1	22	1.901133961	VL_B1	Tini
81	P1	P1	22	1.901133961	VL_B1	Tini
84	P1	P1	22	1.901133961	VL_B1	Tini
95	P16	P16	352	1.909491155	VL_B1	Tmid
63	P35	P35	770	1.913196856	VL_B1	Tend
56	P1	P1	22	1.923952058	VL_B1	Tini
82	P1	P1	22	1.923952058	VL_B1	Tini
87	P1	P1	22	1.923952058	VL_B1	Tini
94	P1	P1	22	1.923952058	VL_B1	Tini
62	P16	P16	352	1.932403743	VL_B1	Tmid
96	P16	P16	352	1.932403743	VL_B1	Tmid
73	P35	P35	770	1.936151343	VL_B1	Tend
92	P35	P35	770	1.936151343	VL_B1	Tend
55	P1	P1	22	1.947028149	VL_B1	Tini
63	P1	P1	22	1.947028149	VL_B1	Tini
70	P1	P1	22	1.947028149	VL_B1	Tini
74	P1	P1	22	1.947028149	VL_B1	Tini
53	P16	P16	352	1.955575392	VL_B1	Tmid
56	P16	P16	352	1.955575392	VL_B1	Tmid
86	P16	P16	352	1.955575392	VL_B1	Tmid
70	P35	P35	770	1.959365365	VL_B1	Tend
80	P35	P35	770	1.959365365	VL_B1	Tend
91	P35	P35	770	1.959365365	VL_B1	Tend
93	P35	P35	770	1.959365365	VL_B1	Tend
49	P1	P1	22	1.97036515	VL_B1	Tini
52	P1	P1	22	1.97036515	VL_B1	Tini
59	P1	P1	22	1.97036515	VL_B1	Tini
62	P1	P1	22	1.97036515	VL_B1	Tini
93	P1	P1	22	1.97036515	VL_B1	Tini
50	P16	P16	352	1.979009033	VL_B1	Tmid
51	P16	P16	352	1.979009033	VL_B1	Tmid
51	P1	P1	22	1.993966011	VL_B1	Tini
54	P1	P1	22	1.993966011	VL_B1	Tini
60	P1	P1	22	1.993966011	VL_B1	Tini
70	P16	P16	352	2.002707627	VL_B1	Tmid
72	P16	P16	352	2.002707627	VL_B1	Tmid
75	P16	P16	352	2.002707627	VL_B1	Tmid
74	P35	P35	770	2.006583787	VL_B1	Tend
53	P1	P1	22	2.017833717	VL_B1	Tini
71	P1	P1	22	2.017833717	VL_B1	Tini
77	P16	P16	352	2.02667417	VL_B1	Tmid
83	P16	P16	352	2.02667417	VL_B1	Tmid
85	P16	P16	352	2.02667417	VL_B1	Tmid
65	P35	P35	770	2.030594156	VL_B1	Tend
68	P35	P35	770	2.030594156	VL_B1	Tend
69	P1	P1	22	2.041971283	VL_B1	Tini
77	P1	P1	22	2.041971283	VL_B1	Tini
60	P16	P16	352	2.050911691	VL_B1	Tmid
73	P16	P16	352	2.050911691	VL_B1	Tmid
74	P16	P16	352	2.050911691	VL_B1	Tmid
84	P16	P16	352	2.050911691	VL_B1	Tmid
53	P35	P35	770	2.054875999	VL_B1	Tend
55	P35	P35	770	2.054875999	VL_B1	Tend
77	P35	P35	770	2.054875999	VL_B1	Tend
67	P1	P1	22	2.066381762	VL_B1	Tini
73	P1	P1	22	2.066381762	VL_B1	Tini
8	P1	P1	22	2.066381762	VL_B1	Tini
52	P16	P16	352	2.075423255	VL_B1	Tmid
54	P16	P16	352	2.075423255	VL_B1	Tmid
55	P16	P16	352	2.075423255	VL_B1	Tmid
59	P16	P16	352	2.075423255	VL_B1	Tmid
63	P16	P16	352	2.075423255	VL_B1	Tmid
64	P16	P16	352	2.075423255	VL_B1	Tmid
66	P16	P16	352	2.075423255	VL_B1	Tmid
78	P16	P16	352	2.075423255	VL_B1	Tmid
80	P16	P16	352	2.075423255	VL_B1	Tmid
51	P35	P35	770	2.079432385	VL_B1	Tend
58	P35	P35	770	2.079432385	VL_B1	Tend
78	P1	P1	22	2.091068238	VL_B1	Tini
89	P1	P1	22	2.091068238	VL_B1	Tini
92	P1	P1	22	2.091068238	VL_B1	Tini
49	P16	P16	352	2.10021196	VL_B1	Tmid
57	P16	P16	352	2.10021196	VL_B1	Tmid
61	P16	P16	352	2.10021196	VL_B1	Tmid
65	P16	P16	352	2.10021196	VL_B1	Tmid
79	P16	P16	352	2.10021196	VL_B1	Tmid
87	P16	P16	352	2.10021196	VL_B1	Tmid
54	P35	P35	770	2.104266419	VL_B1	Tend
62	P35	P35	770	2.104266419	VL_B1	Tend
69	P35	P35	770	2.104266419	VL_B1	Tend
72	P35	P35	770	2.104266419	VL_B1	Tend
78	P35	P35	770	2.104266419	VL_B1	Tend
6	P1	P1	22	2.116033833	VL_B1	Tini
90	P1	P1	22	2.116033833	VL_B1	Tini
91	P1	P1	22	2.116033833	VL_B1	Tini
71	P16	P16	352	2.125280938	VL_B1	Tmid
84	P35	P35	770	2.129381239	VL_B1	Tend
85	P35	P35	770	2.129381239	VL_B1	Tend
87	P35	P35	770	2.129381239	VL_B1	Tend
88	P35	P35	770	2.129381239	VL_B1	Tend
94	P35	P35	770	2.129381239	VL_B1	Tend
96	P35	P35	770	2.129381239	VL_B1	Tend
66	P1	P1	22	2.141281703	VL_B1	Tini
68	P1	P1	22	2.141281703	VL_B1	Tini
58	P16	P16	352	2.15063336	VL_B1	Tmid
69	P16	P16	352	2.15063336	VL_B1	Tmid
76	P16	P16	352	2.15063336	VL_B1	Tmid
82	P16	P16	352	2.15063336	VL_B1	Tmid
88	P16	P16	352	2.15063336	VL_B1	Tmid
61	P35	P35	770	2.154780021	VL_B1	Tend
64	P35	P35	770	2.154780021	VL_B1	Tend
67	P35	P35	770	2.154780021	VL_B1	Tend
5	P1	P1	22	2.166815038	VL_B1	Tini
7	P1	P1	22	2.166815038	VL_B1	Tini
67	P16	P16	352	2.17627243	VL_B1	Tmid
7	P16	P16	352	2.17627243	VL_B1	Tmid
60	P35	P35	770	2.180465976	VL_B1	Tend
75	P35	P35	770	2.180465976	VL_B1	Tend
86	P35	P35	770	2.180465976	VL_B1	Tend
5	P16	P16	352	2.202201389	VL_B1	Tmid
6	P16	P16	352	2.202201389	VL_B1	Tmid
9	P16	P16	352	2.202201389	VL_B1	Tmid
49	P35	P35	770	2.206442349	VL_B1	Tend
57	P35	P35	770	2.206442349	VL_B1	Tend
59	P35	P35	770	2.206442349	VL_B1	Tend
7	P35	P35	770	2.206442349	VL_B1	Tend
76	P35	P35	770	2.206442349	VL_B1	Tend
79	P35	P35	770	2.206442349	VL_B1	Tend
82	P35	P35	770	2.206442349	VL_B1	Tend
71	P35	P35	770	2.232712425	VL_B1	Tend
81	P35	P35	770	2.232712425	VL_B1	Tend
9	P1	P1	22	2.245160298	VL_B1	Tini
8	P35	P35	770	2.259279525	VL_B1	Tend
83	P35	P35	770	2.259279525	VL_B1	Tend
8	P16	P16	352	2.281760562	VL_B1	Tmid
81	P16	P16	352	2.309641856	VL_B1	Tmid
50	P35	P35	770	2.313318266	VL_B1	Tend
6	P35	P35	770	2.313318266	VL_B1	Tend
9	P35	P35	770	2.313318266	VL_B1	Tend
16	P1	P1	22	1.812384302	VL_B2	Tini
13	P16	P16	352	1.979009033	VL_B2	Tmid
22	P1	P1	22	1.993966011	VL_B2	Tini
35	P16	P16	352	2.002707627	VL_B2	Tmid
22	P16	P16	352	2.02667417	VL_B2	Tmid
31	P1	P1	22	2.041971283	VL_B2	Tini
46	P1	P1	22	2.041971283	VL_B2	Tini
30	P16	P16	352	2.050911691	VL_B2	Tmid
23	P1	P1	22	2.066381762	VL_B2	Tini
27	P1	P1	22	2.066381762	VL_B2	Tini
13	P35	P35	770	2.079432385	VL_B2	Tend
21	P1	P1	22	2.091068238	VL_B2	Tini
30	P1	P1	22	2.091068238	VL_B2	Tini
[truncated: 1,385 more rows]

## Sheet: Fig_S2
ech	strain	cross	Generations	normalisation	color
2	J13	VL_C1	22	2.106442349	sky
2	J13	VL_C1	88	2.206442349	sky
20	J13	VL_C1	154	2.079432385	sky
38	J13	VL_C1	220	2.006583787	sky
56	J13	VL_C1	286	2.079432385	sky
74	J13	VL_C1	352	2.129381239	sky
14	J13	VL_C1	460	2.030594156	sky
32	J13	VL_C1	572	2.054875999	sky
50	J13	VL_C1	638	3.780097541	sky
68	J13	VL_C1	704	4.005449445	sky
68	J13	VL_C1	770	4.005449445	sky
3	J17	VL_C1	22	2.19381239	sky
3	J17	VL_C1	88	2.129381239	sky
21	J17	VL_C1	154	2.129381239	sky
39	J17	VL_C1	220	2.129381239	sky
57	J17	VL_C1	286	2.030594156	sky
75	J17	VL_C1	352	2.180465976	sky
15	J17	VL_C1	460	1.982841857	sky
33	J17	VL_C1	572	2.129381239	sky
51	J17	VL_C1	638	3.868721056	sky
69	J17	VL_C1	704	3.736527507	sky
69	J17	VL_C1	770	3.736527507	sky
1	J2	VL_C1	22	1.713196856	sky
1	J2	VL_C1	88	1.913196856	sky
19	J2	VL_C1	154	1.823916719	sky
37	J2	VL_C1	220	1.717817351	sky
55	J2	VL_C1	286	1.868054916	sky
73	J2	VL_C1	352	1.913196856	sky
13	J2	VL_C1	460	1.959365365	sky
31	J2	VL_C1	572	1.845861756	sky
49	J2	VL_C1	638	2.006583787	sky
67	J2	VL_C1	704	1.913196856	sky
67	J2	VL_C1	770	3.913196856	sky
4	J27	VL_C1	22	2.23138345	sky
4	J27	VL_C1	88	4.293138345	sky
22	J27	VL_C1	154	4.243832452	sky
40	J27	VL_C1	220	4.195077805	sky
58	J27	VL_C1	286	4.343001717	sky
76	J27	VL_C1	352	4.548157129	sky
16	J27	VL_C1	460	3.868721056	sky
34	J27	VL_C1	572	4.195077805	sky
52	J27	VL_C1	638	4.099197665	sky
70	J27	VL_C1	704	4.146868241	sky
70	J27	VL_C1	770	4.146868241	sky
5	J32	VL_C1	22	2.102938124	sky
5	J32	VL_C1	88	2.129381239	sky
23	J32	VL_C1	154	2.206442349	sky
41	J32	VL_C1	220	2.154780021	sky
59	J32	VL_C1	286	2.313318266	sky
77	J32	VL_C1	352	1.982841857	sky
17	J32	VL_C1	460	2.206442349	sky
35	J32	VL_C1	572	4.005449445	sky
53	J32	VL_C1	638	3.959359949	sky
71	J32	VL_C1	704	3.91378574	sky
71	J32	VL_C1	770	3.91378574	sky
7	J48	VL_C1	22	2.09432385	sky
7	J48	VL_C1	88	2.079432385	sky
25	J48	VL_C1	154	2.206442349	sky
43	J48	VL_C1	220	2.079432385	sky
61	J48	VL_C1	286	2.006583787	sky
79	J48	VL_C1	352	2.154780021	sky
19	J48	VL_C1	460	2.079432385	sky
37	J48	VL_C1	572	1.959365365	sky
55	J48	VL_C1	638	2.154780021	sky
73	J48	VL_C1	704	2.180465976	sky
73	J48	VL_C1	770	4.180465976	sky
8	J53	VL_C1	22	2.10465976	sky
8	J53	VL_C1	88	2.180465976	sky
26	J53	VL_C1	154	2.006583787	sky
44	J53	VL_C1	220	2.079432385	sky
62	J53	VL_C1	286	2.054875999	sky
80	J53	VL_C1	352	2.079432385	sky
20	J53	VL_C1	460	4.099197665	sky
56	J53	VL_C1	638	3.826739868	sky
74	J53	VL_C1	770	4.104266419	sky
9	K22	VL_C2	22	2.106442349	sky
9	K22	VL_C2	88	2.206442349	sky
27	K22	VL_C2	154	2.054875999	sky
45	K22	VL_C2	220	2.054875999	sky
63	K22	VL_C2	286	2.006583787	sky
81	K22	VL_C2	352	2.154780021	sky
21	K22	VL_C2	460	2.030594156	sky
39	K22	VL_C2	572	2.006583787	sky
57	K22	VL_C2	638	2.054875999	sky
75	K22	VL_C2	704	4.099197665	sky
75	K22	VL_C2	770	4.099197665	sky
10	K27	VL_C2	22	2.29381239	sky
10	K27	VL_C2	88	2.129381239	sky
28	K27	VL_C2	154	2.030594156	sky
46	K27	VL_C2	220	2.079432385	sky
64	K27	VL_C2	286	2.079432385	sky
82	K27	VL_C2	352	2.006583787	sky
22	K27	VL_C2	460	4.293138345	sky
40	K27	VL_C2	572	4.099197665	sky
58	K27	VL_C2	638	4.600903879	sky
76	K27	VL_C2	704	4.654247012	sky
76	K27	VL_C2	770	4.654247012	sky
11	K29	VL_C2	22	1.817817351	sky
11	K29	VL_C2	88	1.717817351	sky
29	K29	VL_C2	154	1.936151343	sky
47	K29	VL_C2	220	1.738562773	sky
65	K29	VL_C2	286	1.823916719	sky
83	K29	VL_C2	352	1.738562773	sky
23	K29	VL_C2	460	1.868054916	sky
41	K29	VL_C2	572	1.656962361	sky
59	K29	VL_C2	638	2.054875999	sky
77	K29	VL_C2	704	1.845861756	sky
77	K29	VL_C2	770	3.845861756	sky
12	K36	VL_C2	22	2.19381239	sky
12	K36	VL_C2	88	2.129381239	sky
30	K36	VL_C2	154	2.054875999	sky
48	K36	VL_C2	220	2.129381239	sky
66	K36	VL_C2	286	2.030594156	sky
84	K36	VL_C2	352	2.006583787	sky
24	K36	VL_C2	460	2.154780021	sky
42	K36	VL_C2	572	2.154780021	sky
60	K36	VL_C2	638	2.129381239	sky
78	K36	VL_C2	704	2.154780021	sky
78	K36	VL_C2	770	4.154780021	sky
13	L25	VL_C3	22	2.14266419	sky
13	L25	VL_C3	88	2.104266419	sky
31	L25	VL_C3	154	2.030594156	sky
49	L25	VL_C3	220	2.129381239	sky
67	L25	VL_C3	286	2.054875999	sky
85	L25	VL_C3	352	1.982841857	sky
25	L25	VL_C3	460	2.129381239	sky
43	L25	VL_C3	572	4.005449445	sky
61	L25	VL_C3	638	4.052060053	sky
79	L25	VL_C3	704	3.91378574	sky
79	L25	VL_C3	770	3.91378574	sky
14	L28	VL_C3	22	2.06442349	sky
14	L28	VL_C3	88	2.206442349	sky
32	L28	VL_C3	154	2.154780021	sky
50	L28	VL_C3	220	1.982841857	sky
68	L28	VL_C3	286	2.006583787	sky
86	L28	VL_C3	352	1.845861756	sky
26	L28	VL_C3	460	2.104266419	sky
44	L28	VL_C3	572	2.006583787	sky
62	L28	VL_C3	638	2.079432385	sky
80	L28	VL_C3	704	1.936151343	sky
80	L28	VL_C3	770	3.936151343	sky
15	L36	VL_C3	22	2.179432385	sky
15	L36	VL_C3	88	2.079432385	sky
33	L36	VL_C3	154	2.206442349	sky
51	L36	VL_C3	220	2.030594156	sky
69	L36	VL_C3	286	2.129381239	sky
87	L36	VL_C3	352	2.030594156	sky
27	L36	VL_C3	460	2.054875999	sky
45	L36	VL_C3	572	2.054875999	sky
63	L36	VL_C3	638	4.099197665	sky
81	L36	VL_C3	704	4.005449445	sky
81	L36	VL_C3	770	4.005449445	sky
16	L43	VL_C3	22	2.154266419	sky
16	L43	VL_C3	88	2.104266419	sky
34	L43	VL_C3	154	2.154780021	sky
52	L43	VL_C3	220	1.802217029	sky
70	L43	VL_C3	286	2.006583787	sky
88	L43	VL_C3	352	1.959365365	sky
28	L43	VL_C3	460	2.006583787	sky
46	L43	VL_C3	572	1.982841857	sky
64	L43	VL_C3	638	1.982841857	sky
82	L43	VL_C3	704	2.180465976	sky
82	L43	VL_C3	770	4.180465976	sky
17	L50	VL_C3	22	2.104780021	sky
17	L50	VL_C3	88	2.154780021	sky
35	L50	VL_C3	154	1.936151343	sky
53	L50	VL_C3	220	1.982841857	sky
71	L50	VL_C3	286	2.079432385	sky
89	L50	VL_C3	352	2.129381239	sky
29	L50	VL_C3	460	1.913196856	sky
47	L50	VL_C3	572	1.936151343	sky
65	L50	VL_C3	638	1.913196856	sky
83	L50	VL_C3	704	1.868054916	sky
83	L50	VL_C3	770	3.868054916	sky
18	L57	VL_C3	22	2.046868241	sky
18	L57	VL_C3	88	4.146868241	sky
36	L57	VL_C3	154	4.444426181	sky
54	L57	VL_C3	220	3.8241602	sky
72	L57	VL_C3	286	3.959359949	sky
90	L57	VL_C3	352	4.052060053	sky
30	L57	VL_C3	460	3.868721056	sky
48	L57	VL_C3	572	3.91378574	sky
66	L57	VL_C3	638	4.099197665	sky
84	L57	VL_C3	704	4.099197665	sky
84	L57	VL_C3	770	4.099197665	sky
32	B32	M1	22	2.0927348251465	green
32	B32	M1	220	4.09919766534602	green
32	B32	M1	352	4.14686548339324	green
32	B32	M1	484	4.09919766534602	green
32	B32	M1	616	2.23271242526834	green
32	B32	M1	770	2.03059415570193	green
32	B32	M1	88	1.87774438738619	green
40	B40	M1	22	2.06802971595521	green
40	B40	M1	220	2.12938123925715	green
40	B40	M1	352	3.5670620183015	green
40	B40	M1	484	2.05487599851981	green
40	B40	M1	616	2.20644234916065	green
40	B40	M1	770	1.73856277292579	green
40	B40	M1	88	2.14034629932371	green
49	B49	M1	22	2.14298618912239	green
49	B49	M1	220	2.154780021432	green
49	B49	M1	352	3.69344212828562	green
49	B49	M1	484	4.05206005294607	green
49	B49	M1	616	4.19507780492864	green
49	B49	M1	770	3.69344459236532	green
49	B49	M1	88	2.06547738281055	green
59	B59	M1	22	2.16853879610315	green
59	B59	M1	220	2.00658378689594	green
59	B59	M1	352	1.89049770562301	green
59	B59	M1	484	2.05487599851981	green
59	B59	M1	616	2.05487599851981	green
59	B59	M1	770	3.86872105571811	green
59	B59	M1	88	2.09015363396456	green
83	B83	M1	22	2.0927348251465	green
83	B83	M1	220	2.07943238477927	green
83	B83	M1	352	2.00658241364944	green
83	B83	M1	484	2.07943238477927	green
83	B83	M1	616	2.00658378689594	green
83	B83	M1	88	2.01694944672819	green
18	F18	H2	22	2.0927348251465	black
18	F18	H2	220	1.86805491615544	black
18	F18	H2	352	2.05487459404444	black
18	F18	H2	484	1.93615134270365	black
18	F18	H2	616	3.91378573981305	black
18	F18	H2	770	3.73652750745541	black
18	F18	H2	88	1.94109027635579	black
38	F38	H2	22	2.0436008129463	black
38	F38	H2	220	3.69344459236532	black
38	F38	H2	352	3.91378313324653	black
38	F38	H2	484	3.78009754091909	black
38	F38	H2	88	4.06208888548512	black
43	F43	H2	22	2.06802971595521	black
43	F43	H2	220	1.89049900380159	black
43	F43	H2	352	3.780095020804	black
43	F43	H2	484	3.82416020037608	black
43	F43	H2	616	3.91378573981305	black
43	F43	H2	770	2.72760864746143	black
43	F43	H2	88	1.91808057201285	black
47	F47	H2	22	2.06802971595521	black
47	F47	H2	220	1.84586175619061	black
47	F47	H2	352	2.00658241364944	black
47	F47	H2	484	1.95936536480017	black
47	F47	H2	616	3.95935994921698	black
47	F47	H2	770	4.19507780492864	black
47	F47	H2	88	1.96436014066548	black
57	F57	H2	22	2.0436008129463	black
57	F57	H2	220	3.5670644006556	black
57	F57	H2	352	3.95935731317923	black
57	F57	H2	484	3.95935994921698	black
57	F57	H2	616	3.65084334960511	black
57	F57	H2	770	4.05206005294607	black
57	F57	H2	88	1.94109027635579	black
61	F61	H2	22	1.99555930792272	black
61	F61	H2	220	1.86805491615544	black
61	F61	H2	352	1.738561572999	black
61	F61	H2	484	2.00658378689594	black
61	F61	H2	616	3.78009754091909	black
61	F61	H2	770	3.95935994921698	black
61	F61	H2	88	2.01169214847169	black
31	A31	L1	22	2.11771926345433	blue
31	A31	L1	88	2.091444654	blue
31	A31	L1	220	3.95935995065665	blue
31	A31	L1	352	3.91663132940854	blue
31	A31	L1	484	3.99651660703722	blue
31	A31	L1	616	4.021991498026	blue
51	A51	L1	22	2.19438031446163	blue
51	A51	L1	88	2.116414505	blue
51	A51	L1	220	4.29313834641565	blue
51	A51	L1	352	3.69613462904458	blue
51	A51	L1	484	4.28358212129957	blue
51	A51	L1	616	4.26133105902596	blue
51	A51	L1	770	4.53754716573971	blue
87	A87	L1	22	2.0927348251465	blue
87	A87	L1	88	2.018197648	blue
87	A87	L1	220	2.07943238490178	blue
87	A87	L1	352	1.93760079362362	blue
87	A87	L1	484	3.72817739016173	blue
87	A87	L1	616	3.83997479854312	blue
87	A87	L1	770	4.08960877059981	blue
36	D36	L2	22	2.13205239544434	blue
36	D36	L2	88	2.100086776	blue
36	D36	L2	220	2.25927952484163	blue
36	D36	L2	352	3.96904841935608	blue
36	D36	L2	484	3.98152886588532	blue
36	D36	L2	616	4.07473311078454	blue
36	D36	L2	770	4.08960877079592	blue
45	D45	L2	22	2.18319787644875	blue
45	D45	L2	88	2.176142952	blue
45	D45	L2	220	2.154780021432	blue
45	D45	L2	352	3.92336589165529	blue
45	D45	L2	484	3.93570680524569	blue
45	D45	L2	616	3.98152886588532	blue
45	D45	L2	770	3.81519682328466	blue
1	A31	L1	154	2.135823724	blue
2	A51	L1	154	2.061104807	blue
3	A87	L1	154	2.085731619	blue
4	D36	L2	154	2.061104807	blue
5	D45	L2	154	2.061104807	blue
9	A31	L1	286	4.159096755	blue
10	A51	L1	286	3.925345788	blue
11	A87	L1	286	2.012674096	blue
12	D36	L2	286	2.085731619	blue
13	D45	L2	286	2.085731619	blue
17	A31	L1	418	4.064016664	blue
18	A51	L1	418	4.111289464	blue
19	A87	L1	418	2.085731619	blue
25	A31	L1	550	3.971050702	blue
26	A51	L1	550	4.159096755	blue
28	D36	L2	550	3.79127418	blue
33	A31	L1	682	4.017272379	blue
35	A87	L1	682	3.835463208	blue
36	D36	L2	682	3.835463208	blue
37	D45	L2	682	3.791274447	blue
41	B32	M1	154	2.036753325	green
42	B40	M1	154	1.919019337	green
43	B49	M1	154	1.965320254	green
44	B59	M1	154	1.919019337	green
45	B83	M1	154	1.807721227	green
49	B32	M1	286	3.880151861	green
50	B59	M1	286	2.012674096	green
51	B83	M1	286	2.085731619	green
57	B32	M1	418	3.971050702	green
58	B40	M1	418	2.036753325	green
59	B49	M1	418	3.971050702	green
60	B59	M1	418	1.919019337	green
61	B83	M1	418	2.036753325	green
65	B40	M1	682	1.988864076	green
67	B40	M1	682	2.110636876	green
68	B49	M1	682	3.835463208	green
73	F18	H2	154	1.919019337	black
74	F43	H2	154	2.012674096	black
75	F47	H2	154	1.873747933	black
76	F61	H2	154	1.873747933	black
77	F57	H2	550	3.74757919	black
81	F18	H2	286	1.942039656	black
82	F47	H2	286	1.873747933	black
83	F61	H2	286	1.919019337	black
84	F18	H2	682	3.835463208	black
85	F57	H2	682	3.704372716	black
89	F18	H2	418	1.896256389	black
91	F47	H2	418	2.012674096	black
92	F57	H2	418	3.74757919	black
93	F61	H2	418	1.919019337	black

## Sheet: Fig_S4
ech	plate	lineage	normalisation	Lineage
1	2	SpB	1.947137477	SpB
1	3	SpB	1.900298029	SpB
10	2	SpB	1.924060165	SpB
10	3	SpB	1.512283378	SpB
11	2	SpB	1.812486499	SpB
11	3	SpB	1.790023311	SpB
12	2	SpB	1.924060165	SpB
12	3	SpB	1.512283378	SpB
13	2	SpB	1.924060165	SpB
13	3	SpB	1.512283378	SpB
14	2	SpB	1.76958388	SpB
14	3	SpB	1.37213519	SpB
15	2	SpB	2.141401321	SpB
15	3	SpB	1.969500542	SpB
16	2	SpB	1.834302301	SpB
16	3	SpB	1.900298029	SpB
17	2	SpB	1.790914601	SpB
17	3	SpB	1.625984407	SpB
18	2	SpB	1.970475715	SpB
18	3	SpB	1.877744387	SpB
19	2	SpB	1.947137477	SpB
19	3	SpB	1.685776712	SpB
2	2	SpB	1.834302301	SpB
2	3	SpB	1.747620166	SpB
20	2	SpB	1.568962824	SpB
20	3	SpB	1.512283378	SpB
21	2	SpB	1.970475715	SpB
21	3	SpB	1.946173207	SpB
22	2	SpB	2.042085641	SpB
22	3	SpB	1.625984407	SpB
23	2	SpB	2.218874774	SpB
23	3	SpB	1.530704923	SpB
24	2	SpB	1.970475715	SpB
24	3	SpB	1.768702554	SpB
25	2	SpB	1.970475715	SpB
25	3	SpB	1.877744387	SpB
26	2	SpB	2.042085641	SpB
26	3	SpB	1.47605585	SpB
27	2	SpB	2.066497413	SpB
27	3	SpB	1.530704923	SpB
28	2	SpB	1.494820756	SpB
28	3	SpB	1.530704923	SpB
29	2	SpB	1.834302301	SpB
29	3	SpB	1.625984407	SpB
3	2	SpB	1.568962824	SpB
3	3	SpB	1.993091627	SpB
30	2	SpB	1.458981515	SpB
30	3	SpB	1.587228708	SpB
31	2	SpB	2.042085641	SpB
31	3	SpB	1.587228708	SpB
32	2	SpB	1.856364764	SpB
32	3	SpB	1.768702554	SpB
33	2	SpB	2.091185197	SpB
33	3	SpB	1.855442898	SpB
34	2	SpB	1.924060165	SpB
34	3	SpB	1.790023311	SpB
35	2	SpB	1.834302301	SpB
35	3	SpB	1.747620166	SpB
36	2	SpB	1.476800401	SpB
36	3	SpB	1.790023311	SpB
37	2	SpB	1.924060165	SpB
37	3	SpB	2.016949447	SpB
38	2	SpB	1.389675996	SpB
38	3	SpB	1.993091627	SpB
39	2	SpB	1.423939167	SpB
39	3	SpB	1.923106675	SpB
4	2	SpB	1.834302301	SpB
4	3	SpB	1.877744387	SpB
40	2	SpB	1.748491638	SpB
40	3	SpB	1.811585132	SpB
41	2	SpB	1.72763521	SpB
41	3	SpB	1.747620166	SpB
42	2	SpB	1.901240859	SpB
42	3	SpB	1.606497625	SpB
43	2	SpB	1.812486499	SpB
43	3	SpB	1.855442898	SpB
44	2	SpB	1.423939167	SpB
44	3	SpB	1.625984407	SpB
45	3	SpB	1.47605585	SpB
46	2	SpB	1.494820756	SpB
46	3	SpB	1.606497625	SpB
47	2	SpB	1.901240859	SpB
47	3	SpB	1.606497625	SpB
48	2	SpB	1.924060165	SpB
48	3	SpB	1.440633851	SpB
49	2	SpB	1.790914601	SpB
49	3	SpB	1.665621445	SpB
5	2	SpB	1.878676676	SpB
5	3	SpB	1.747620166	SpB
50	2	SpB	1.812486499	SpB
50	3	SpB	1.549334752	SpB
51	2	SpB	1.994077826	SpB
52	2	SpB	1.812486499	SpB
52	3	SpB	1.747620166	SpB
53	3	SpB	1.969500542	SpB
54	2	SpB	1.947137477	SpB
54	3	SpB	1.969500542	SpB
55	2	SpB	1.76958388	SpB
55	3	SpB	1.855442898	SpB
56	2	SpB	1.856364764	SpB
57	2	SpB	1.406711277	SpB
57	3	SpB	1.923106675	SpB
58	2	SpB	1.901240859	SpB
58	3	SpB	1.747620166	SpB
59	2	SpB	1.812486499	SpB
59	3	SpB	1.855442898	SpB
6	2	SpB	1.70701196	SpB
6	3	SpB	1.900298029	SpB
60	2	SpB	1.834302301	SpB
60	3	SpB	1.768702554	SpB
61	2	SpB	1.748491638	SpB
61	3	SpB	1.833390742	SpB
62	2	SpB	1.924060165	SpB
62	3	SpB	1.946173207	SpB
63	2	SpB	1.64651535	SpB
63	3	SpB	1.790023311	SpB
64	2	SpB	1.970475715	SpB
65	2	SpB	1.423939167	SpB
65	3	SpB	1.530704923	SpB
66	2	SpB	1.947137477	SpB
66	3	SpB	1.855442898	SpB
67	2	SpB	2.066497413	SpB
67	3	SpB	1.900298029	SpB
68	2	SpB	1.834302301	SpB
68	3	SpB	1.946173207	SpB
69	2	SpB	1.812486499	SpB
69	3	SpB	1.790023311	SpB
7	2	SpB	1.947137477	SpB
7	3	SpB	1.993091627	SpB
70	2	SpB	1.994077826	SpB
70	3	SpB	1.855442898	SpB
71	2	SpB	1.372831171	SpB
71	3	SpB	1.549334752	SpB
72	2	SpB	2.042085641	SpB
72	3	SpB	1.946173207	SpB
73	2	SpB	1.947137477	SpB
73	3	SpB	1.685776712	SpB
74	2	SpB	1.356174674	SpB
74	3	SpB	1.877744387	SpB
75	2	SpB	1.790914601	SpB
75	3	SpB	1.747620166	SpB
76	2	SpB	1.458981515	SpB
76	3	SpB	1.900298029	SpB
77	2	SpB	1.62679903	SpB
77	3	SpB	1.726773481	SpB
78	2	SpB	2.091185197	SpB
78	3	SpB	1.606497625	SpB
79	2	SpB	1.76958388	SpB
79	3	SpB	1.946173207	SpB
8	2	SpB	1.748491638	SpB
8	3	SpB	1.790023311	SpB
80	2	SpB	1.901240859	SpB
81	2	SpB	2.091185197	SpB
81	3	SpB	1.47605585	SpB
82	2	SpB	2.091185197	SpB
82	3	SpB	1.494067788	SpB
83	2	SpB	1.62679903	SpB
83	3	SpB	1.47605585	SpB
84	2	SpB	2.017946796	SpB
84	3	SpB	1.494067788	SpB
85	2	SpB	1.476800401	SpB
85	3	SpB	1.458245288	SpB
86	2	SpB	2.091185197	SpB
86	3	SpB	1.47605585	SpB
87	2	SpB	1.72763521	SpB
87	3	SpB	1.530704923	SpB
88	2	SpB	1.76958388	SpB
88	3	SpB	1.811585132	SpB
89	2	SpB	2.017946796	SpB
89	3	SpB	1.833390742	SpB
9	2	SpB	1.924060165	SpB
9	3	SpB	1.645691516	SpB
90	2	SpB	1.901240859	SpB
90	3	SpB	1.747620166	SpB
91	2	SpB	1.834302301	SpB
92	2	SpB	1.924060165	SpB
92	3	SpB	1.665621445	SpB
93	2	SpB	1.901240859	SpB
94	2	SpB	1.68661928	SpB
95	3	SpB	1.22882569	SpB
96	2	SpB	1.970475715	SpB
96	3	SpB	1.877744387	SpB
ctl3	1	Ctrl	1.000504181	Ctrl
ctl5	1	Ctrl	1.88818943	Ctrl
Haplo	1	Ctrl	4.000706678	Ctrl
2	1	SpA	1.256673243	SpA
7	1	SpA	1.287911813	SpA
8	1	SpA	1.303796493	SpA
3	1	SpA	1.352536286	SpA
9	1	SpA	1.402948075	SpA
15	1	SpA	1.402948075	SpA
10	1	SpA	1.437513065	SpA
19	1	SpA	1.490839945	SpA
11	1	SpA	1.50901904	SpA
22	1	SpA	1.54599618	SpA
16	1	SpA	1.54599618	SpA
14	1	SpA	1.5647989	SpA
21	1	SpA	1.603044525	SpA
12	1	SpA	1.622492264	SpA
17	1	SpA	1.622492264	SpA
18	1	SpA	1.682164773	SpA
13	1	SpA	1.74388432	SpA
4	1	SpA	1.764924469	SpA
42	1	SpB	1.385954833	SpB
43	1	SpB	1.437513031	SpB
83	1	SpB	1.47286406	SpB
13	1	SpB	1.509019003	SpB
74	1	SpB	1.545996143	SpB
47	1	SpB	1.603044486	SpB
52	1	SpB	1.603044486	SpB
45	1	SpB	1.622492225	SpB
64	1	SpB	1.622492225	SpB
75	1	SpB	1.622492225	SpB
33	1	SpB	1.64215985	SpB
76	1	SpB	1.64215985	SpB
61	1	SpB	1.64215985	SpB
29	1	SpB	1.662049848	SpB
30	1	SpB	1.662049848	SpB
37	1	SpB	1.662049848	SpB
39	1	SpB	1.662049848	SpB
60	1	SpB	1.662049848	SpB
57	1	SpB	1.662049848	SpB
19	1	SpB	1.662049848	SpB
79	1	SpB	1.662049848	SpB
50	1	SpB	1.682164733	SpB
66	1	SpB	1.682164733	SpB
68	1	SpB	1.682164733	SpB
11	1	SpB	1.682164733	SpB
51	1	SpB	1.702507047	SpB
67	1	SpB	1.702507047	SpB
18	1	SpB	1.702507047	SpB
14	1	SpB	1.702507047	SpB
71	1	SpB	1.723079362	SpB
2	1	SpB	1.743884279	SpB
84	1	SpB	1.743884279	SpB
77	1	SpB	1.764924427	SpB
86	1	SpB	1.764924427	SpB
35	1	SpB	1.786202467	SpB
58	1	SpB	1.786202467	SpB
21	1	SpB	1.786202467	SpB
85	1	SpB	1.786202467	SpB
72	1	SpB	1.786202467	SpB
26	1	SpB	1.807721087	SpB
63	1	SpB	1.807721087	SpB
65	1	SpB	1.807721087	SpB
73	1	SpB	1.807721087	SpB
12	1	SpB	1.807721087	SpB
6	1	SpB	1.807721087	SpB
78	1	SpB	1.807721087	SpB
32	1	SpB	1.829483008	SpB
46	1	SpB	1.829483008	SpB
20	1	SpB	1.829483008	SpB
22	1	SpB	1.829483008	SpB
28	1	SpB	1.851490981	SpB
31	1	SpB	1.851490981	SpB
59	1	SpB	1.851490981	SpB
38	1	SpB	1.851490981	SpB
55	1	SpB	1.851490981	SpB
25	1	SpB	1.873747788	SpB
69	1	SpB	1.873747788	SpB
70	1	SpB	1.873747788	SpB
82	1	SpB	1.873747788	SpB
5	1	SpB	1.873747788	SpB
41	1	SpB	1.896256243	SpB
3	1	SpB	1.896256243	SpB
40	1	SpB	1.965320103	SpB
56	1	SpB	1.988863923	SpB
88	1	SpB	1.988863923	SpB
62	1	SpB	2.012673941	SpB
17	1	SpB	2.012673941	SpB
48	1	SpB	2.036753169	SpB
54	1	SpB	2.036753169	SpB
23	1	SpB	2.036753169	SpB
9	1	SpB	2.061104649	SpB
4	1	SpB	2.085731459	SpB
15	1	SpB	2.085731459	SpB
34	1	SpB	2.110636714	SpB
10	1	SpB	2.135823561	SpB
80	1	SpB	2.135823561	SpB
49	1	SpB	2.161295183	SpB
81	1	SpB	2.161295183	SpB
87	1	SpB	2.161295183	SpB
8	1	SpB	2.161295183	SpB
24	1	SpB	2.187054801	SpB
7	1	SpB	2.239451087	SpB
16	1	SpB	2.239451087	SpB
39	1	SpC	1.52740388	SpC
47	1	SpC	1.642160107	SpC
4	1	SpC	1.642160107	SpC
21	1	SpC	1.723079631	SpC
3	1	SpC	1.74388455	SpC
33	1	SpC	1.764924702	SpC
6	1	SpC	1.786202744	SpC
50	1	SpC	1.807721368	SpC
2	1	SpC	1.807721368	SpC
68	1	SpC	1.829483292	SpC
11	1	SpC	1.873748079	SpC
5	1	SpC	1.873748079	SpC
52	1	SpC	1.896256536	SpC
81	1	SpC	1.896256536	SpC
10	1	SpC	1.896256536	SpC
14	1	SpC	1.896256536	SpC
7	1	SpC	1.896256536	SpC
26	1	SpC	1.942039807	SpC
41	1	SpC	1.942039807	SpC
59	1	SpC	1.942039807	SpC
44	1	SpC	1.942039807	SpC
8	1	SpC	1.942039807	SpC
66	1	SpC	1.965320407	SpC
20	1	SpC	1.965320407	SpC
58	1	SpC	1.98886423	SpC
60	1	SpC	1.98886423	SpC
13	1	SpC	1.98886423	SpC
15	1	SpC	1.98886423	SpC
25	1	SpC	2.012674252	SpC
35	1	SpC	2.012674252	SpC
51	1	SpC	2.012674252	SpC
67	1	SpC	2.012674252	SpC
82	1	SpC	2.012674252	SpC
78	1	SpC	2.012674252	SpC
55	1	SpC	2.012674252	SpC
28	1	SpC	2.036753483	SpC
31	1	SpC	2.036753483	SpC
34	1	SpC	2.036753483	SpC
40	1	SpC	2.036753483	SpC
42	1	SpC	2.036753483	SpC
45	1	SpC	2.036753483	SpC
62	1	SpC	2.036753483	SpC
73	1	SpC	2.036753483	SpC
19	1	SpC	2.036753483	SpC
77	1	SpC	2.036753483	SpC
86	1	SpC	2.036753483	SpC
24	1	SpC	2.036753483	SpC
72	1	SpC	2.036753483	SpC
46	1	SpC	2.061104966	SpC
53	1	SpC	2.061104966	SpC
18	1	SpC	2.061104966	SpC
74	1	SpC	2.061104966	SpC
12	1	SpC	2.061104966	SpC
36	1	SpC	2.061104966	SpC
76	1	SpC	2.061104966	SpC
61	1	SpC	2.061104966	SpC
79	1	SpC	2.061104966	SpC
27	1	SpC	2.085731781	SpC
32	1	SpC	2.085731781	SpC
49	1	SpC	2.085731781	SpC
65	1	SpC	2.085731781	SpC
64	1	SpC	2.085731781	SpC
75	1	SpC	2.085731781	SpC
38	1	SpC	2.085731781	SpC
16	1	SpC	2.085731781	SpC
56	1	SpC	2.085731781	SpC
30	1	SpC	2.110637039	SpC
37	1	SpC	2.110637039	SpC
69	1	SpC	2.110637039	SpC
71	1	SpC	2.110637039	SpC
70	1	SpC	2.135823889	SpC
22	1	SpC	2.135823889	SpC
29	1	SpC	2.161295515	SpC
63	1	SpC	2.161295515	SpC
54	1	SpC	2.161295515	SpC
48	1	SpC	2.187055137	SpC
83	1	SpC	2.187055137	SpC
88	1	SpC	2.187055137	SpC
57	1	SpC	2.213106011	SpC
85	1	SpC	2.23945143	SpC
87	1	SpC	2.432401167	SpC
84	1	SpC	2.461226054	SpC
9	1	SpC	4.017272682	SpC

## Sheet: Fig2_B
strain	ploidy	fertility	cross	type	time
VL_C1_27	2n	88.5	VL_C1	tetraploid	T2n
VL_C1_27	4n	87.5	VL_C1	tetraploid	T4n
VL_C1_32	2n	88.5	VL_C1	tetraploid	T2n
VL_C1_32	4n	91.5	VL_C1	tetraploid	T4n
VL_C1_2	2n	92.7	VL_C1	tetraploid	T2n
VL_C1_2	4n	97.9	VL_C1	tetraploid	T4n
VL_C1_17	2n	88.5	VL_C1	tetraploid	T2n
VL_C1_17	4n	92.7	VL_C1	tetraploid	T4n
VL_C2_22	2n	89.5	VL_C2	tetraploid	T2n
VL_C2_22	4n	92.7	VL_C2	tetraploid	T4n
VL_C2_27	2n	92.5	VL_C2	tetraploid	T2n
VL_C2_27	4n	64.5	VL_C2	tetraploid	T4n
VL_C2_29	2n	92.7	VL_C2	tetraploid	T2n
VL_C2_29	4n	91.6	VL_C2	tetraploid	T4n
VL_C2_36	2n	90.6	VL_C2	tetraploid	T2n
VL_C2_36	4n	93.7	VL_C2	tetraploid	T4n
VL_C3_25	2n	63.5	VL_C3	tetraploid	T2n
VL_C3_25	4n	89.5	VL_C3	tetraploid	T4n
VL_C3_57	2n	46.8	VL_C3	tetraploid	T2n
VL_C3_57	4n	78.1	VL_C3	tetraploid	T4n
VL_C3_36	2n	53.1	VL_C3	tetraploid	T2n
VL_C3_36	4n	87.5	VL_C3	tetraploid	T4n
VL_C3_43	2n	48.9	VL_C3	tetraploid	T2n
VL_C3_43	4n	92.7	VL_C3	tetraploid	T4n
VL_C1_5	2n	90.62	VL_C1	diploid	Tini
VL_C1_5	2n	94.79	VL_C1	diploid	Tend
VL_C1_20	2n	82.29	VL_C1	diploid	Tini
VL_C1_20	2n	93.75	VL_C1	diploid	Tend
VL_C1_38	2n	75	VL_C1	diploid	Tini
VL_C1_38	2n	81.25	VL_C1	diploid	Tend
VL_C2_3	2n	98.95	VL_C2	diploid	Tini
VL_C2_3	2n	90.62	VL_C2	diploid	Tend
VL_C2_15	2n	85.41	VL_C2	diploid	Tini
VL_C2_15	2n	92.7	VL_C2	diploid	Tend
VL_C2_19	2n	88.54	VL_C2	diploid	Tini
VL_C2_19	2n	73.95	VL_C2	diploid	Tend
VL_C3_19	2n	58.33	VL_C3	diploid	Tini
VL_C3_19	2n	28.12	VL_C3	diploid	Tend
VL_C3_10	2n	39.58	VL_C3	diploid	Tini
VL_C3_10	2n	58.33	VL_C3	diploid	Tend
VL_C3_	2n	47.91	VL_C3	diploid	Tini
VL_C3_	2n	57.29	VL_C3	diploid	Tend
L1_31	2n	30.2	L1	tetraploid	T2n
L1_31	4n	53.1	L1	tetraploid	T4n
L1_51	2n	35.4	L1	tetraploid	T2n
L1_51	4n	83.3	L1	tetraploid	T4n
L1_87	2n	19.8	L1	tetraploid	T2n
L1_87	4n	79.2	L1	tetraploid	T4n
L2_36	2n	26	L2	tetraploid	T2n
L2_36	4n	93.8	L2	tetraploid	T4n
L2_45	2n	47.9	L2	tetraploid	T2n
L2_45	4n	90.6	L2	tetraploid	T4n
M1_32	2n	34.37	M1	tetraploid	T2n
M1_32	4n	94.79	M1	tetraploid	T4n
M1_40	2n	26	M1	tetraploid	T2n
M1_40	4n	92.7	M1	tetraploid	T4n
M1_49	2n	41.7	M1	tetraploid	T2n
M1_49	4n	90.6	M1	tetraploid	T4n
H2_18	2n	2.08	H2	tetraploid	T2n
H2_18	4n	93.75	H2	tetraploid	T4n
H2_38	2n	0	H2	tetraploid	T2n
H2_38	4n	93.8	H2	tetraploid	T4n
H2_43	2n	NA	H2	tetraploid	T2n
H2_43	4n	NA	H2	tetraploid	T4n
H2_47	2n	0	H2	tetraploid	T2n
H2_47	4n	94.79	H2	tetraploid	T4n
H2_57	2n	0	H2	tetraploid	T2n
H2_57	4n	85.41	H2	tetraploid	T4n
H2_61	2n	5.2	H2	tetraploid	T2n
H2_61	4n	95.83	H2	tetraploid	T4n

## Sheet: Fig_S7
strain	ploidy	fertility	cross	type	time
VL_C1_5	2n	90.62	VL_C1	diploid	Tini
VL_C1_5	2n	94.79	VL_C1	diploid	Tend
VL_C1_20	2n	82.29	VL_C1	diploid	Tini
VL_C1_20	2n	93.75	VL_C1	diploid	Tend
VL_C1_38	2n	75	VL_C1	diploid	Tini
VL_C1_38	2n	81.25	VL_C1	diploid	Tend
VL_C2_3	2n	98.95	VL_C2	diploid	Tini
VL_C2_3	2n	90.62	VL_C2	diploid	Tend
VL_C2_15	2n	85.41	VL_C2	diploid	Tini
VL_C2_15	2n	92.7	VL_C2	diploid	Tend
VL_C2_19	2n	88.54	VL_C2	diploid	Tini
VL_C2_19	2n	73.95	VL_C2	diploid	Tend
VL_C3_19	2n	58.33	VL_C3	diploid	Tini
VL_C3_19	2n	28.12	VL_C3	diploid	Tend
VL_C3_10	2n	39.58	VL_C3	diploid	Tini
VL_C3_10	2n	58.33	VL_C3	diploid	Tend
VL_C3_	2n	47.91	VL_C3	diploid	Tini
VL_C3_	2n	57.29	VL_C3	diploid	Tend

## Sheet: Fig_S8
strain	cross	ploidy	hyb	median_max_slope	mean_max_slope	sd_slope	mad_slope	time	group	group1
A31_P1	A31	2	L1	0.0495187518375389	0.0498425777976499	0.000531515496400164	0.000149885998796407	Tini	tetraploid	4n
A31_P10	A31	4	L1	0.0412551915693021	0.0409999631587147	0.000669612410047413	0.000602187955484969	T4n	tetraploid	4n
A31_P31	A31	4	L1	0.0503509535198157	0.0500841001424021	0.00174679515384134	0.00255704160152287	Tend	tetraploid	4n
A31_P7	A31	2	L1	0.0480961475035108	0.0485674709292278	0.000910753863752215	0.000489322336065816	T2n	tetraploid	4n
A51_P1	A51	2	L1	0.0474592675962242	0.0476821108263238	0.000531229544252693	0.000424735242332094	Tini	tetraploid	4n
A51_P10	A51	4	L1	0.0443685694615143	0.0448452431811661	0.00140027829013351	0.0014055130201802	T4n	tetraploid	4n
A51_P35	A51	4	L1	0.0483374427538594	0.0483794923209617	0.000980073406074333	0.00168373640570276	Tend	tetraploid	4n
A51_P7	A51	2	L1	0.0490349774785263	0.049458757592742	0.00123907042022294	0.00123865702281971	T2n	tetraploid	4n
A87_P1	A87	2	L1	0.0493076498039743	0.0490958161281995	0.000304531839050601	9.80413424025969e-06	Tini	tetraploid	4n
A87_P16	A87	2	L1	0.0493810731614964	0.0490383068071079	0.00122084485900897	0.00140844017367632	T2n	tetraploid	4n
A87_P22	A87	4	L1	0.0503662029389514	0.0487081904642358	0.00249126268475816	0.000299695231074182	T4n	tetraploid	4n
A87_P35	A87	4	L1	0.0583130654289304	0.0569405407534083	0.00247768705985355	0.00108286368100211	Tend	tetraploid	4n
B32_P1	B32	2	M1	0.0608034147573428	0.0608414337001961	0.0044012661088317	0.00457754524376423	Tini	tetraploid	4n
B32_P10	B32	4	M1	0.0550972525944143	0.0582648963279928	0.00388307938739607	0.0013180245235557	T4n	tetraploid	4n
B32_P35	B32	2	M1	0.0542966321140628	0.0567861109630932	0.00459220228318369	0.00242669840875488	Tend	tetraploid	4n
B32_P4	B32	2	M1	0.0603927725099101	0.0600175021206156	0.00626374184481771	0.00173989067725466	T2n	tetraploid	4n
B40_P1	B40	2	M1	0.0481401180443541	0.0500784729271753	0.00369354814816289	0.000702998217203077	Tini	tetraploid	4n
B40_P13	B40	2	M1	0.0474608309965505	0.0557635816668998	0.00838320943095807	0	T2n	tetraploid	4n
B40_P16	B40	4	M1	0.0584871079534184	0.0574461345123243	0.00416851195638286	0.0064178248243467	T4n	tetraploid	4n
B49_P1	B49	2	M1	0.0612802013304367	0.0622856044425975	0.00320549176895762	0.000554154617870325	Tini	tetraploid	4n
B49_P10	B49	2	M1	0.0623656255938417	0.0628629327823621	0.0030217159094408	0.00240119410720609	T2n	tetraploid	4n
B49_P13	B49	4	M1	0.0616726565443562	0.0626513175859465	0.00403290170602509	0.00514988313517444	T4n	tetraploid	4n
B49_P35	B49	4	M1	0.0634718168631839	0.0638499227242995	0.00475336639512304	0.00637637639034171	Tend	tetraploid	4n
B59_P1	B59	2	M1	0.0506525789852116	0.0502110789154549	0.00199577225092527	0.00210796838250852	Tini	tetraploid	4n
B59_P31	B59	2	M1	0.0404773515908715	0.0426421769933933	0.00449426402677879	0.00318172344153008	T2n	tetraploid	4n
B59_P35	B59	4	M1	0.0427697329536961	0.0441807165069876	0.00650972161530535	0.00559188063165247	T4n	tetraploid	4n
D36_P1	D36	2	L2	0.0520168320731277	0.0507103542151717	0.00203749872309163	0.000388456298638494	Tini	tetraploid	4n
D36_P10	D36	2	L2	0.0523262628697311	0.0526418316193558	0.000516023759520718	0.000142164234575808	T2n	tetraploid	4n
D36_P16	D36	4	L2	0.0591250778783037	0.0589006411280703	0.000684272320569409	0.000708387318835504	T4n	tetraploid	4n
D36_P35	D36	4	L2	0.0560313963825072	0.056572426599492	0.00133679370694316	0.00112042677989493	Tend	tetraploid	4n
D45_P1	D45	2	L2	0.0496829439576723	0.0497212289920818	0.000797282802013262	0.00136047005120869	Tini	tetraploid	4n
D45_P10	D45	2	L2	0.0507319918914415	0.0496158427188588	0.00160416422594565	5.08022545275363e-05	T2n	tetraploid	4n
D45_P16	D45	4	L2	0.0624216650254358	0.0664987595715605	0.00709460547656533	0.00677390843957795	T4n	tetraploid	4n
D45_P35	D45	4	L2	0.0593163934455586	0.0593780976949786	0.00160984878566892	0.00278232356254672	Tend	tetraploid	4n
F18_P1	F18	2	H2	0.0598074347205418	0.0606968051797837	0.00244533143251563	0.0012988650661193	Tini	tetraploid	4n
F18_P25	F18	2	H2	0.0593783233032416	0.0702437855706822	0.0257737671725564	0.00189057181865895	T2n	tetraploid	4n
F18_P28	F18	4	H2	0.0559625436999025	0.0559292957049239	0.00255543308530025	0.00184493263638036	T4n	tetraploid	4n
F18_P35	F18	4	H2	0.0585833997612702	0.0577088455888226	0.00425838632391999	0.00346824889239565	Tend	tetraploid	4n
F38_P1	F38	2	H2	0.0605842173477781	0.0612224613957875	0.00458021004932002	0.00461516063342552	Tini	tetraploid	4n
F38_P25	F38	4	H2	0.059464896699073	0.062279125241855	0.00737249653707331	0.00344530399207952	Tend	tetraploid	4n
F38_P4	F38	4	H2	0.0602193535209503	0.0628784738086238	0.00504103751281323	0.00186485355262765	T4n	tetraploid	4n
F43_P1	F43	2	H2	0.0514501331603142	0.0518184476330095	0.00128615115752194	0.000945282655492524	Tini	tetraploid	4n
F43_P10	F43	2	H2	0.052870491248782	0.0533906574911492	0.00302339255714046	0.0025852396095292	T2n	tetraploid	4n
F43_P13	F43	4	H2	0.0551839345779524	0.0565482047211256	0.0050160929563992	0.00457786450886142	T4n	tetraploid	4n
F43_P35	F43	4	H2	0.0716158796849551	0.0698697474033241	0.00643282774774593	0.00896378721629252	Tend	tetraploid	4n
F47_P1	F47	2	H2	0.0525947343585559	0.0532220503128915	0.00423795246129322	0.00479491610289414	Tini	tetraploid	4n
F47_P25	F47	2	H2	0.0504757122541325	0.0513384418023248	0.00160151531166028	0.00142508149109228	T2n	tetraploid	4n
F47_P28	F47	4	H2	0.0567854527650349	0.0599091172970509	0.0061060943959895	0.00474474435082846	T4n	tetraploid	4n
F47_P35	F47	4	H2	0.0611047496750779	0.0627065493925308	0.00659711956795132	0.00480801979267953	Tend	tetraploid	4n
F57_P1	F57	2	H2	0.0610075971310698	0.0612505561016834	0.00163196441324388	0.00109359156506787	Tini	tetraploid	4n
F57_P35	F57	4	H2	0.0587351918794572	0.0613126841879929	0.00768769840278698	0.00903688843812485	Tend	tetraploid	4n
F57_P4	F57	2	H2	0.0626464940801236	0.0647516486288931	0.00575620461897074	0.00529200352338997	T2n	tetraploid	4n
F57_P7	F57	4	H2	0.0669376777389701	0.0679299280698719	0.00148245375356088	0.000128400148505519	T4n	tetraploid	4n
F61_P1	F61	2	H2	0.0606244718519905	0.0615462505768144	0.00254199687636183	0.00301028759896761	Tini	tetraploid	4n
F61_P22	F61	2	H2	0.0625114949358057	0.0613954183126805	0.00442360077003278	0.00297648026944059	T2n	tetraploid	4n
F61_P25	F61	4	H2	0.0608678816684289	0.0623563090718051	0.00587842744370777	0.00547886678835346	T4n	tetraploid	4n
F61_P35	F61	4	H2	0.0609635857375525	0.0602989458281933	0.00410801954312994	0.0055245533247935	Tend	tetraploid	4n
J13_P1	J13	2	VL_C1	0.0385274357703902	0.0406222551352037	0.00325169511009168	0.000591599320282733	Tini	tetraploid	4n
J13_P26	J13	2	VL_C1	0.04089056872715	0.0414436989708229	0.00413217784160511	0.00623264987456395	T2n	tetraploid	4n
J13_P29	J13	4	VL_C1	0.0419716567659996	0.0455303308045777	0.00577060742306334	0.00150495511280085	T4n	tetraploid	4n
J13_P32	J13	4	VL_C1	0.0435952087102634	0.0461292094365149	0.00382085628158087	0.00048529409635496	Tend	tetraploid	4n
J17_P1	J17	2	VL_C1	0.0412429196290144	0.0453627757042887	0.00739306449811889	0.0031629289612422	Tini	tetraploid	4n
J17_P26	J17	2	VL_C1	0.0386854131572138	0.0410066471974408	0.0044111474411201	0.00226467877848954	T2n	tetraploid	4n
J17_P29	J17	4	VL_C1	0.0473291524058073	0.0483356118754662	0.0019103349163708	0.000977468399835995	T4n	tetraploid	4n
J17_P32	J17	4	VL_C1	0.0536960724262909	0.0541782225321423	0.000685223582025501	5.74695914384963e-06	Tend	tetraploid	4n
J2_P1	J2	2	VL_C1	0.0470678878003829	0.0477810446533047	0.00183497480377133	0.00170577219147659	Tini	tetraploid	4n
J2_P1	J2	4	VL_C1	0.0470447695362776	0.0470447695362776	0	0	Tini	tetraploid	4n
J2_P32	J2	2	VL_C1	0.0542284576151518	0.0536842452527409	0.00217536065862194	0.0038086214372553	T2n	tetraploid	4n
J2_P35	J2	4	VL_C1	0.0503060314533453	0.0492725408745992	0.00246549572065579	0.00330898797517262	T4n	tetraploid	4n
J27_P1	J27	2	VL_C1	0.0437969972011239	0.042886441080963	0.00303192329343581	0.00334975297306568	Tini	tetraploid	4n
J27_P32	J27	4	VL_C1	0.0411996285616058	0.0444874807331121	0.00530802866374733	0.00134316822650056	Tend	tetraploid	4n
J27_P4	J27	4	VL_C1	0.0346337459077857	0.0349274956442164	0.00103777162072871	0.00119125805486924	T4n	tetraploid	4n
J32_P1	J32	2	VL_C1	0.0449121616136171	0.0446417492150089	0.000552701899121954	0.000339294077011084	Tini	tetraploid	4n
J32_P23	J32	2	VL_C1	0.044965543772936	0.0458263610161439	0.00196590324292081	0.00147652734762751	T2n	tetraploid	4n
J32_P26	J32	4	VL_C1	0.0492774675948027	0.0486860434259106	0.00146614474372036	0.00123386579917066	T4n	tetraploid	4n
J32_P32	J32	4	VL_C1	0.0460122967027566	0.047816182626815	0.00298505015201609	0.000883433553015419	Tend	tetraploid	4n
J48_P1	J48	2	VL_C1	0.0409799625016392	0.0410468383804214	0.00409677457902579	0.00824975348177865	Tini	tetraploid	4n
J48_P32	J48	2	VL_C1	0.0474494293976445	0.0476931703155695	0.000775291097105132	0.000317082717078262	T2n	tetraploid	4n
J48_P35	J48	4	VL_C1	0.0378060737698765	0.0366247907791404	0.00515214663180442	0.00290878619176422	T4n	tetraploid	4n
J53_P1	J53	2	VL_C1	0.0410595856920419	0.0400667457500132	0.00399322526933335	0.00173878507965395	Tini	tetraploid	4n
J53_P32	J53	2	VL_C1	0.0458909201292723	0.0424775129138479	0.00389424095249492	0.00124566114358706	T2n	tetraploid	4n
J53_P32	J53	4	VL_C1	0.0490870939325369	0.0516233893748372	0.00788408812064851	0.0082869538177916	T2n	tetraploid	4n
J53_P35	J53	4	VL_C1	0.0368261132080139	0.0435572123188913	0.0105068455535312	0.00163045320243442	T4n	tetraploid	4n
K22_P1	K22	2	VL_C2	0.0476659277093229	0.0478888981280135	0.000441696390948074	0.000252544810017733	Tini	tetraploid	4n
K22_P29	K22	2	VL_C2	0.0506351444722506	0.0505061092688235	0.00188092769151711	0.00312126893088151	T2n	tetraploid	4n
K22_P32	K22	4	VL_C2	0.0533216376970078	0.0530328597246606	0.00111791191938164	0.0013516459777808	T4n	tetraploid	4n
K27_P1	K27	2	VL_C2	0.0480528156599045	0.0482235794504083	0.00218301769914919	0.00357445091800063	Tini	tetraploid	4n
K27_P16	K27	2	VL_C2	0.0484573582008164	0.0473231623936502	0.00246298301766235	0.00170186754443548	T2n	tetraploid	4n
K27_P20	K27	4	VL_C2	0.0424274148052766	0.0419712205545753	0.00266886074381007	0.00379157890725047	T4n	tetraploid	4n
K27_P32	K27	4	VL_C2	0.0532802799757568	0.0540328278278842	0.00107400178744182	1.83192829774344e-05	Tend	tetraploid	4n
K29_P1	K29	2	VL_C2	0.047595415789842	0.0499173066171652	0.00319528969335767	0.00225526649432573	Tini	tetraploid	4n
K29_P32	K29	2	VL_C2	0.052158774218977	0.0513056776804837	0.00206523176040756	0.00159542603302403	T2n	tetraploid	4n
K29_P35	K29	4	VL_C2	0.0486025288414173	0.0452579404985074	0.00453587193363632	0.00191016343313627	T4n	tetraploid	4n
K36_P1	K36	2	VL_C2	0.0416551719218265	0.0435761142692911	0.00252513786260107	0.00131473077393003	Tini	tetraploid	4n
K36_P32	K36	2	VL_C2	0.0482063255310764	0.0499796227985578	0.00360231080300267	0.00313765766326809	T2n	tetraploid	4n
K36_P35	K36	4	VL_C2	0.0514742314988051	0.0478122616245184	0.00562837267014918	0.00241855057095511	T4n	tetraploid	4n
L25_P1	L25	2	VL_C3	0.0481888231417298	0.048265813468709	0.0010646634561541	0.00175769198213454	Tini	tetraploid	4n
L25_P23	L25	2	VL_C3	0.0475522822075132	0.0474137621057603	0.000212092304398592	3.31351579771396e-05	T2n	tetraploid	4n
L25_P26	L25	4	VL_C3	0.0515935353306581	0.0520621209093012	0.00179212832217394	0.00215291876027831	T4n	tetraploid	4n
L25_P32	L25	4	VL_C3	0.0469202337186716	0.0496335373312159	0.00414251798949827	0.000624683876202233	Tend	tetraploid	4n
L28_P1	L28	2	VL_C3	0.0426456104837419	0.0424826864566246	0.0024737932922845	0.00407654927921798	Tini	tetraploid	4n
L28_P32	L28	2	VL_C3	0.047032691528388	0.0493608891917894	0.00794427766718479	0.00534532753666702	T2n	tetraploid	4n
L28_P35	L28	4	VL_C3	0.0466545157065456	0.0479069355313116	0.00237672304966799	0.00283105955262461	T4n	tetraploid	4n
L36_P1	L36	2	VL_C3	0.0503291080309329	0.050092533481477	0.000778472350687503	0.000853081677250463	Tini	tetraploid	4n
L36_P26	L36	2	VL_C3	0.0488903800362195	0.0491549461536328	0.000913313603114348	0.00103330843039366	T2n	tetraploid	4n
L36_P29	L36	4	VL_C3	0.0467526713968039	0.0466355779777327	0.00137479148162872	0.00222911628010587	T4n	tetraploid	4n
L36_P32	L36	4	VL_C3	0.0511072133598996	0.0495495733393696	0.00332517601264583	0.00222709547783105	Tend	tetraploid	4n
L50_P1	L50	2	VL_C3	0.0488075571759757	0.0510883107864348	0.00234678678955546	0	Tini	tetraploid	4n
L50_P32	L50	2	VL_C3	0.0535556312820132	0.0538132744261411	0.00109333339048149	0.00127999838523754	T2n	tetraploid	4n
L50_P35	L50	4	VL_C3	0.0535053627551461	0.0522267890497222	0.00142285994988383	0.000235530343068629	T4n	tetraploid	4n
L57_P1	L57	2	VL_C3	0.0507253137542424	0.0493724764422945	0.00239247403918903	0.000832204663315126	Tini	tetraploid	4n
L57_P32	L57	4	VL_C3	0.0566848105416037	0.0558647783600149	0.0023939096650266	0.00311875039915592	Tend	tetraploid	4n
L57_P4	L57	4	VL_C3	0.0469313438257952	0.047315817068132	0.0018476411545027	0.00270307004700724	T4n	tetraploid	4n
A1_P1	A1	2	L1	0.0362763572618016	0.037645454502061	0.00417133138029144	0.00212601550741623	Tini	diploid	2n
A1_P16	A1	2	L1	0.0382178397028	0.03837734215699	0.000601407616453747	0.000958765691144796	Tmid	diploid	2n
A1_P35	A1	2	L1	0.0389622002590636	0.0389080698483862	0.00181570834689176	0.00174540324354209	Tend	diploid	2n
A13_P1	A13	2	L1	0.039535963212417	0.0398912813864447	0.00151822377077379	0.00221402659715544	Tini	diploid	2n
A13_P16	A13	2	L1	0.0394454111689714	0.0398687209227325	0.00162816323887684	0.00253728196394138	Tmid	diploid	2n
A13_P35	A13	2	L1	0.0416880415240645	0.0413363771480009	0.000963980226122458	0.00130038464662317	Tend	diploid	2n
A30_P1	A30	2	L1	0.0503623777044579	0.0508233711376573	0.00105874500631584	0.00133378351639757	Tini	diploid	2n
A30_P16	A30	2	L1	0.0437352124828119	0.0440151884556054	0.00146512476983981	0.000597830237422098	Tmid	diploid	2n
A30_P35	A30	2	L1	0.0431939851471046	0.0443232644108461	0.00146813968867542	0.000217745494274597	Tend	diploid	2n
A63_P1	A63	2	L1	0.058518899802752	0.0580448144970658	0.000766228255511684	0.000124678603165594	Tini	diploid	2n
A63_P16	A63	2	L1	0.0586362676152337	0.0583212098890736	0.000640531852373245	0.000327216385832182	Tmid	diploid	2n
A63_P35	A63	2	L1	0.059936645967818	0.0592335622966996	0.00120376446137053	0.000940827968402746	Tend	diploid	2n
A88_P1	A88	2	L1	0.0553524177212156	0.0559096312787906	0.00106631378041283	0.000851186938972767	Tini	diploid	2n
A88_P16	A88	2	L1	0.0548977437210388	0.0567667368700793	0.00453630946590306	0.00279664691072543	Tmid	diploid	2n
A88_P35	A88	2	L1	0.056018997837653	0.0560816418642889	0.000385942084528294	0.000695242188270721	Tend	diploid	2n
B18_P1	B18	2	M1	0.0456774618009621	0.0459398774483699	0.00129571693813712	0.00231101407072527	Tini	diploid	2n
B18_P16	B18	2	M1	0.0453063716697653	0.0450184008595565	0.00125675859842696	0.000738600373202879	Tmid	diploid	2n
B18_P35	B18	2	M1	0.0498281015951809	0.0495182324624698	0.00201505010187985	0.0015005258300401	Tend	diploid	2n
B36_P1	B36	2	M1	0.0547575040253655	0.0547238561557065	0.000954900506608604	0.000618897588507622	Tini	diploid	2n
B36_P16	B36	2	M1	0.0548719147441873	0.0548114258643946	0.000680804607883588	0.000807468676786511	Tmid	diploid	2n
B36_P35	B36	2	M1	0.0551383669704902	0.0552465547208556	0.000770728769509628	0.00120758061660531	Tend	diploid	2n
B4_P1	B4	2	M1	0.0427481619904906	0.0429360956148936	0.000915454910414628	0.0011685938042509	Tini	diploid	2n
B4_P16	B4	2	M1	0.0410595237067625	0.0420777998023432	0.00193279787780813	0.00122581667425333	Tmid	diploid	2n
B4_P35	B4	2	M1	0.042627576249111	0.0424771967798675	0.00161327328055229	0.00210335060485068	Tend	diploid	2n
B64_P1	B64	2	M1	0.0561280365447565	0.0558306875501448	0.00139198450215437	0.00222209251348948	Tini	diploid	2n
B64_P16	B64	2	M1	0.0566570639647051	0.0564964601405238	0.00122980956621695	0.00149122917826137	Tmid	diploid	2n
B64_P35	B64	2	M1	0.0574999030436886	0.0580628246588237	0.000866423111079696	0.00019198170592619	Tend	diploid	2n
B92_P1	B92	2	M1	0.0573474164185794	0.0574662745194339	0.00157994002200641	0.000245952625973386	Tini	diploid	2n
B92_P16	B92	2	M1	0.0575749783584224	0.0573570459092082	0.000563097350244976	0.000714967130865683	Tmid	diploid	2n
B92_P35	B92	2	M1	0.0575682426486347	0.058209748339756	0.00100601629486139	0.000426943361576047	Tend	diploid	2n
D23_P1	D23	2	L2	0.0403098581899932	0.0412257381650403	0.0025529709189481	0.00342827782646637	Tini	diploid	2n
D23_P16	D23	2	L2	0.041404035350045	0.0413430026543629	0.000478934160315604	0.000774200000874845	Tmid	diploid	2n
D23_P35	D23	2	L2	0.0474081119330704	0.0474204448827193	0.00293100761738963	0.000968273385980987	Tend	diploid	2n
D35_P1	D35	2	L2	0.0560882167350312	0.055351937812886	0.00170816735942735	0.00153617152491954	Tini	diploid	2n
D35_P16	D35	2	L2	0.05633579829057	0.0564043446332961	0.000625788835257722	0.000515657524403253	Tmid	diploid	2n
D35_P35	D35	2	L2	0.0558646059215153	0.05567407867024	0.00033709033574222	0.00026666079530498	Tend	diploid	2n
D52_P1	D52	2	L2	0.0607966055455015	0.0597763288904712	0.00281931439379398	0.00265515931107986	Tini	diploid	2n
D52_P16	D52	2	L2	0.060329494583626	0.0603186822825097	0.00065111543120312	0.0008219147652181	Tmid	diploid	2n
D52_P35	D52	2	L2	0.0589576126609542	0.0590458029864088	0.000276349761489555	0.000241479868606257	Tend	diploid	2n
D8_P1	D8	2	L2	0.0432627427778623	0.0440936871698066	0.00182215579862562	0.000961377101267916	Tini	diploid	2n
D8_P16	D8	2	L2	0.0458446688188184	0.0456162257311434	0.00157470285658681	0.000977915278948459	Tmid	diploid	2n
D8_P35	D8	2	L2	0.0398210689637475	0.041455098297818	0.003416418207312	0.00147458648511592	Tend	diploid	2n
D95_P1	D95	2	L2	0.048829178576635	0.0483028548277764	0.00156220115177812	0.00213297181822027	Tini	diploid	2n
D95_P16	D95	2	L2	0.0617369409722543	0.0611419499549721	0.00165419613752131	0.00170465711944086	Tmid	diploid	2n
D95_P35	D95	2	L2	0.061940447363759	0.0620060472743587	0.00102703815775518	0.000558136025652176	Tend	diploid	2n
F11_P1	F11	2	H2	0.041192420094916	0.0406350482299755	0.00145931951617717	0.000492231668102504	Tini	diploid	2n
F11_P16	F11	2	H2	0.0492429591556418	0.0486961063112322	0.00084574064045253	0.000345747348574295	Tmid	diploid	2n
F11_P35	F11	2	H2	0.04622185827778	0.0469444661760962	0.00111023910784486	0.000281261330000559	Tend	diploid	2n
F2_P1	F2	2	H2	0.0449837427808167	0.044791484140569	0.00169389834821755	0.00243651651249679	Tini	diploid	2n
F2_P16	F2	2	H2	0.0443545942014849	0.0450030379634216	0.00160902416871369	0.00168633088402424	Tmid	diploid	2n
F2_P35	F2	2	H2	0.0461361026061663	0.0465016024632977	0.000821443690039052	0.00116008365646224	Tend	diploid	2n
F52_P1	F52	2	H2	0.0555947482530541	0.0554943482985223	0.000757385709800147	0.000319758950600464	Tini	diploid	2n
F52_P16	F52	2	H2	0.0519014734927555	0.0518797030515655	0.00179348859267047	0.00244928527244491	Tmid	diploid	2n
F52_P35	F52	2	H2	0.0461607996584818	0.0472243703901868	0.00240786836791944	0.00100025588171095	Tend	diploid	2n
F75_P1	F75	2	H2	0.0475423247715013	0.0467217714242787	0.00115254875361059	0.000421965400972474	Tini	diploid	2n
F75_P16	F75	2	H2	0.0482618041144938	0.0485102669778756	0.000662843228696499	0.000863288911373123	Tmid	diploid	2n
F75_P35	F75	2	H2	0.0450218516136516	0.0449118709805889	0.00163115612640688	0.0012795252958276	Tend	diploid	2n
F95_P1	F95	2	H2	0.055587301320644	0.0557507671868762	0.00149087016194036	0.00190858842794701	Tini	diploid	2n
F95_P16	F95	2	H2	0.062168115927597	0.0605386493665014	0.00246754393514261	0.000483051694595491	Tmid	diploid	2n
F95_P35	F95	2	H2	0.0595725479325184	0.0585432949606788	0.00221485056696683	0.00230500033944236	Tend	diploid	2n
J20_P1	J20	2	VL_C1	0.0413976784555321	0.0439903570582231	0.00330712827548665	0.000252060260641426	Tini	diploid	2n
J20_P16	J20	2	VL_C1	0.0466375077106697	0.0469882056587497	0.00106948949755574	0.00150595721503581	Tmid	diploid	2n
J20_P35	J20	2	VL_C1	0.0453621470640369	0.0434311701393165	0.00405897297614747	0.00286260356611156	Tend	diploid	2n
J38_P1	J38	2	VL_C1	0.0454614913262966	0.0449801202365247	0.00319732803047526	0.00419119894534654	Tini	diploid	2n
J38_P16	J38	2	VL_C1	0.043461481043609	0.0435143872439343	0.00210477296214749	0.00272302008322516	Tmid	diploid	2n
J38_P35	J38	2	VL_C1	0.0479686561646297	0.046817776320801	0.00362242936010246	0.00243369612481514	Tend	diploid	2n
J47_P1	J47	2	VL_C1	0.0433191788838516	0.0422574116674597	0.00283540879316534	0.00169939007713343	Tini	diploid	2n
J47_P16	J47	2	VL_C1	0.0420017584618482	0.0421207990245451	0.00192237293414316	0.00221003479741886	Tmid	diploid	2n
J47_P35	J47	2	VL_C1	0.0453884840649058	0.0453537510508154	0.00283329795064277	0.00311871858338175	Tend	diploid	2n
J5_P1	J5	2	VL_C1	0.0463101060163871	0.0459645661845509	0.00334003278980343	0.00304441828399	Tini	diploid	2n
J5_P16	J5	2	VL_C1	0.0420944087841957	0.0433014916349066	0.00315984229819303	0.0011169638076336	Tmid	diploid	2n
J5_P35	J5	2	VL_C1	0.0523203324840009	0.0495583196235155	0.00526001253054816	0.00217641399051404	Tend	diploid	2n
J59_P1	J59	2	VL_C1	0.0512412531377846	0.0517291927041264	0.00162097574301342	0.00288777149958283	Tini	diploid	2n
J59_P16	J59	2	VL_C1	0.0549834508627174	0.054437995369981	0.00142630782326742	0.00162863865644716	Tmid	diploid	2n
J59_P35	J59	2	VL_C1	0.0593987192847639	0.0575199473981871	0.00356797424183272	0.00132372098446668	Tend	diploid	2n
K15_P1	K15	2	VL_C2	0.0488484022838039	0.0485618514165301	0.00104485466485337	0.000900331203928909	Tini	diploid	2n
K15_P16	K15	2	VL_C2	0.0486862020500196	0.0490001265907573	0.00153720948482327	0.000977799215064848	Tmid	diploid	2n
K15_P35	K15	2	VL_C2	0.0500425606204111	0.0505527327722889	0.00234111388016234	0.00298417166022284	Tend	diploid	2n
K19_P1	K19	2	VL_C2	0.0500605503519819	0.04962146681946	0.00258176504712609	0.00147518023332004	Tini	diploid	2n
K19_P16	K19	2	VL_C2	0.0530917240392523	0.0521032983878108	0.00259648610607597	0.0025265884649621	Tmid	diploid	2n
K19_P35	K19	2	VL_C2	0.0514784614706088	0.0512826766401591	0.00525073937630595	0.00385183116168292	Tend	diploid	2n
K3_P1	K3	2	VL_C2	0.0485072665803783	0.04838458565993	0.00280595831902032	0.0021863460913072	Tini	diploid	2n
K3_P16	K3	2	VL_C2	0.0491698122745578	0.0491358280417046	0.00148877558704529	0.000296809084265527	Tmid	diploid	2n
K3_P35	K3	2	VL_C2	0.0586595766350264	0.0578345271766256	0.00251456958950725	0.000716434588061732	Tend	diploid	2n
K38_P1	K38	2	VL_C2	0.0481786981113644	0.04806158900857	0.00221665272299304	0.00226465163711824	Tini	diploid	2n
K38_P16	K38	2	VL_C2	0.0484832716790183	0.0481558195187951	0.00168041826433881	0.00156175308889678	Tmid	diploid	2n
K38_P35	K38	2	VL_C2	0.0504788343289266	0.0489737739872032	0.00355934594608719	0.00148385628707069	Tend	diploid	2n
K47_P1	K47	2	VL_C2	0.0487241258365784	0.0471661813888173	0.00311430100358491	0.00239071769870924	Tini	diploid	2n
K47_P16	K47	2	VL_C2	0.0482693282124817	0.0482234503643844	0.00171210871807115	0.000925389319620167	Tmid	diploid	2n
K47_P35	K47	2	VL_C2	0.0492363834834368	0.0449465628586035	0.0079328304741222	0.0057513484438176	Tend	diploid	2n
L10_P1	L10	2	VL_C3	0.0486259232074366	0.0480959024605814	0.00179411471011268	0.00119719099568667	Tini	diploid	2n
L10_P16	L10	2	VL_C2	0.0483979966214451	0.0483330759877615	0.00238137346658825	0.00293222127534765	Tmid	diploid	2n
L10_P35	L10	2	VL_C3	0.0523557426941417	0.0522353720927811	0.00121054273160203	0.00204882969580863	Tend	diploid	2n
L19_P1	L19	2	VL_C3	0.0503480258736382	0.0489832693231324	0.00325859633428117	0.00320806146659192	Tini	diploid	2n
L19_P16	L19	2	VL_C3	0.049039972549739	0.049039972549739	0.00119014132349157	0.00176215554975108	Tmid	diploid	2n
L19_P35	L19	2	VL_C3	0.0514335219780294	0.0516781697262655	0.00269132998106621	0.00478565919058319	Tend	diploid	2n
L34_P1	L34	2	VL_C3	0.0494472291167497	0.0482662109377167	0.00285366348837516	0.00308201770131123	Tini	diploid	2n
L34_P16	L34	2	VL_C3	0.0483074260061422	0.0487445833289451	0.002818681052809	0.00497133585246378	Tmid	diploid	2n
L35_P35	L35	2	VL_C3	0.0476369522538692	0.0477814393163592	0.00338783631944058	0.00494855856941963	Tend	diploid	2n
L41_P1	L41	2	VL_C3	0.0480933593956303	0.0476495994716924	0.000814045437834041	0.000569979446891988	Tini	diploid	2n
L41_P16	L41	2	VL_C3	0.0478400701266063	0.0497464881721874	0.00286849333417932	0.00106802065893332	Tmid	diploid	2n
L41_P35	L41	2	VL_C3	0.0397824952694961	0.0406864934315432	0.00485686894564998	0.00787838646508462	Tend	diploid	2n
L43_P1	L43	2	VL_C3	0.0469388651085348	0.047316508317527	0.00274172766193086	0.0043432789889362	Tini	diploid	2n
L43_P32	L43	2	VL_C3	0.0503295747811097	0.0484902180472761	0.00464533302480385	0.00481388085920565	Tmid	diploid	2n
L43_P35	L43	2	VL_C3	0.0492013280124467	0.0465268118814032	0.00315485365167659	0.000859460607353934	Tend	diploid	2n
L64_P1	L64	2	VL_C3	0.0491810981270393	0.0493113713349431	0.0011557221280768	0.00145921795665379	Tini	diploid	2n
L64_P16	L64	2	VL_C3	0.0497983052200156	0.0505004911779341	0.00299962206214817	0.00412562605421331	Tmid	diploid	2n
L64_P35	L64	2	VL_C3	0.057704557114905	0.0571701006816188	0.00129210878023763	0.000309350158967509	Tend	diploid	2n

## Sheet: Fig_S9_A
strain	time	cross	ploidy	hyb	group	Generations	time1	time2	group1	median_max_slope
A31_P10	T4n	A31	4	L1	tetraploid	220	T4n	4n	4n	0.0414
A31_P7	T2n	A31	2	L1	tetraploid	154	T2n	2n	4n	0.04824
A51_P10	T4n	A51	4	L1	tetraploid	220	T4n	4n	4n	0.04428
A51_P7	T2n	A51	2	L1	tetraploid	154	T2n	2n	4n	0.04896
A87_P16	T2n	A87	2	L1	tetraploid	352	T2n	2n	4n	0.04932
A87_P22	T4n	A87	4	L1	tetraploid	484	T4n	4n	4n	0.0504
B32_P10	T4n	B32	4	M1	tetraploid	220	T4n	4n	4n	0.05508
B32_P4	T2n	B32	2	M1	tetraploid	88	T2n	2n	4n	0.06048
B40_P13	T2n	B40	2	M1	tetraploid	286	T2n	2n	4n	0.05004
B40_P16	T4n	B40	4	M1	tetraploid	352	T4n	4n	4n	0.05832
B49_P10	T2n	B49	2	M1	tetraploid	220	T2n	2n	4n	0.06228
B49_P13	T4n	B49	4	M1	tetraploid	286	T4n	4n	4n	0.06156
B59_P31	T2n	B59	2	M1	tetraploid	682	T2n	2n	4n	0.04032
B59_P35	T4n	B59	4	M1	tetraploid	770	T4n	4n	4n	0.04284
D36_P10	T2n	D36	2	L2	tetraploid	220	T2n	2n	4n	0.0522
D36_P16	T4n	D36	4	L2	tetraploid	352	T4n	4n	4n	0.05904
D45_P10	T2n	D45	2	L2	tetraploid	220	T2n	2n	4n	0.05076
D45_P16	T4n	D45	4	L2	tetraploid	352	T4n	4n	4n	0.06228
F18_P25	T2n	F18	2	H2	tetraploid	550	T2n	2n	4n	0.0594
F18_P28	T4n	F18	4	H2	tetraploid	616	T4n	4n	4n	0.0558
F38_P1	Tini	F38	2	H2	tetraploid	22	T2n	2n	4n	0.06012
F38_P4	T4n	F38	4	H2	tetraploid	88	T4n	4n	4n	0.06012
F43_P10	T2n	F43	2	H2	tetraploid	220	T2n	2n	4n	0.05292
F43_P13	T4n	F43	4	H2	tetraploid	286	T4n	4n	4n	0.05508
F47_P25	T2n	F47	2	H2	tetraploid	550	T2n	2n	4n	0.0504
F47_P28	T4n	F47	4	H2	tetraploid	616	T4n	4n	4n	0.05688
F57_P4	T2n	F57	2	H2	tetraploid	88	T2n	2n	4n	0.06264
F57_P7	T4n	F57	4	H2	tetraploid	154	T4n	4n	4n	0.06696
F61_P22	T2n	F61	2	H2	tetraploid	484	T2n	2n	4n	0.06264
F61_P25	T4n	F61	4	H2	tetraploid	550	T4n	4n	4n	0.06084
J13_P26	T2n	J13	2	VL_C1	tetraploid	572	T2n	2n	4n	0.04104
J13_P29	T4n	J13	4	VL_C1	tetraploid	638	T4n	4n	4n	0.04212
J17_P26	T2n	J17	2	VL_C1	tetraploid	572	T2n	2n	4n	0.03852
J17_P29	T4n	J17	4	VL_C1	tetraploid	638	T4n	4n	4n	0.04716
J2_P32	T2n	J2	4	VL_C1	tetraploid	704	T2n	2n	4n	0.05436
J2_P35	T4n	J2	4	VL_C1	tetraploid	770	T4n	4n	4n	0.0504
J27_P1	Tini	J27	2	VL_C1	tetraploid	22	T2n	2n	4n	0.04392
J27_P4	T4n	J27	4	VL_C1	tetraploid	88	T4n	4n	4n	0.034632
J32_P23	T2n	J32	2	VL_C1	tetraploid	506	T2n	2n	4n	0.045
J32_P26	T4n	J32	4	VL_C1	tetraploid	572	T4n	4n	4n	0.04932
J48_P32	T2n	J48	2	VL_C1	tetraploid	704	T2n	2n	4n	0.04752
J48_P35	T4n	J48	4	VL_C1	tetraploid	770	T4n	4n	4n	0.0378
J53_P20	T2n	J53	2	VL_C1	tetraploid	440	T2n	2n	4n	0.04248
J53_P23	T4n	J53	4	VL_C1	tetraploid	506	T4n	4n	4n	0.04284
K22_P29	T2n	K22	2	VL_C2	tetraploid	638	T2n	2n	4n	0.05076
K22_P32	T4n	K22	4	VL_C2	tetraploid	704	T4n	4n	4n	0.05328
K27_P16	T2n	K27	2	VL_C2	tetraploid	352	T2n	2n	4n	0.0486
K27_P20	T4n	K27	4	VL_C2	tetraploid	440	T4n	4n	4n	0.04356
K29_P32	T2n	K29	2	VL_C2	tetraploid	704	T2n	2n	4n	0.0522
K29_P35	T4n	K29	4	VL_C2	tetraploid	770	T4n	4n	4n	0.0486
K36_P32	T2n	K36	2	VL_C2	tetraploid	704	T2n	2n	4n	0.04824
K36_P35	T4n	K36	4	VL_C2	tetraploid	770	T4n	4n	4n	0.05148
L25_P23	T2n	L25	2	VL_C3	tetraploid	506	T2n	2n	4n	0.04752
L25_P26	T4n	L25	4	VL_C3	tetraploid	572	T4n	4n	4n	0.05148
L28_P32	T2n	L28	2	VL_C3	tetraploid	704	T2n	2n	4n	0.04716
L28_P35	T4n	L28	2	VL_C3	tetraploid	770	T4n	4n	4n	0.0468
L36_P26	T2n	L36	2	VL_C3	tetraploid	572	T2n	2n	4n	0.04896
L36_P29	T4n	L36	4	VL_C3	tetraploid	638	T4n	4n	4n	0.0468
L50_P32	T2n	L50	2	VL_C3	tetraploid	704	T2n	2n	4n	0.05364
L50_P35	T4n	L50	4	VL_C3	tetraploid	770	T4n	4n	4n	0.05364
L57_P1	Tini	L57	2	VL_C3	tetraploid	22	T2n	2n	4n	0.05076
L57_P4	T4n	L57	4	VL_C3	tetraploid	88	T4n	4n	4n	0.0468

## Sheet: Fig_S9_B
strain.x	time.x	cross	ploidy.x	hyb	group.x	Generations.x	time1.x	time2.x	group1	median_max_slope.x	strain.y	time.y	ploidy.y	group.y	Generations.y	time1.y	median_max_slope_.y	diff	nbr_Gener	diff_Gener
A31_P10	T4n	A31	4	L1	tetraploid	220	T4n	4n	4n	0.0414	A31_P31	Tend	4	tetraploid	682	Tend	0.0504	0.009	462	1.94805194805195e-05
A51_P10	T4n	A51	4	L1	tetraploid	220	T4n	4n	4n	0.04428	A51_P35	Tend	4	tetraploid	770	Tend	0.04824	0.00396000000000001	550	7.20000000000001e-06
A87_P22	T4n	A87	4	L1	tetraploid	484	T4n	4n	4n	0.0504	A87_P35	Tend	4	tetraploid	770	Tend	0.05832	0.00792	286	2.76923076923077e-05
B32_P10	T4n	B32	4	M1	tetraploid	220	T4n	4n	4n	0.05508	B32_P35	Tend	4	tetraploid	770	Tend	0.05436	-0.000719999999999998	550	-1.30909090909091e-06
B40_P16	T4n	B40	4	M1	tetraploid	352	T4n	4n	4n	0.05832	B40_P35	Tend	4	tetraploid	770	Tend	0.05256	-0.00576	418	-1.37799043062201e-05
B49_P13	T4n	B49	4	M1	tetraploid	286	T4n	4n	4n	0.06156	B49_P35	Tend	4	tetraploid	770	Tend	0.06336	0.0018	484	3.71900826446282e-06
D36_P16	T4n	D36	4	L2	tetraploid	352	T4n	4n	4n	0.05904	D36_P35	Tend	4	tetraploid	770	Tend	0.05616	-0.00287999999999999	418	-6.88995215311003e-06
D45_P16	T4n	D45	4	L2	tetraploid	352	T4n	4n	4n	0.06228	D45_P35	Tend	4	tetraploid	770	Tend	0.0594	-0.00288	418	-6.88995215311005e-06
F18_P28	T4n	F18	4	H2	tetraploid	616	T4n	4n	4n	0.0558	F18_P35	Tend	4	tetraploid	770	Tend	0.06048	0.00467999999999999	154	3.03896103896103e-05
F38_P4	T4n	F38	4	H2	tetraploid	88	T4n	4n	4n	0.06012	F38_P25	Tend	4	tetraploid	550	Tend	0.0594	-0.000719999999999998	462	-1.55844155844156e-06
F43_P13	T4n	F43	4	H2	tetraploid	286	T4n	4n	4n	0.05508	F43_P35	Tend	4	tetraploid	770	Tend	0.07164	0.01656	484	3.42148760330579e-05
F47_P28	T4n	F47	4	H2	tetraploid	616	T4n	4n	4n	0.05688	F47_P35	Tend	4	tetraploid	770	Tend	0.0612	0.00431999999999999	154	2.8051948051948e-05
F57_P7	T4n	F57	4	H2	tetraploid	154	T4n	4n	4n	0.06696	F57_P35	Tend	4	tetraploid	770	Tend	0.05868	-0.00828000000000001	616	-1.34415584415585e-05
F61_P25	T4n	F61	4	H2	tetraploid	550	T4n	4n	4n	0.06084	F61_P35	Tend	4	tetraploid	770	Tend	0.06084	0	220	0
J13_P29	T4n	J13	4	VL_C1	tetraploid	638	T4n	4n	4n	0.04212	J13_P32	Tend	4	tetraploid	704	Tend	0.04356	0.00144	66	2.18181818181818e-05
J17_P29	T4n	J17	4	VL_C1	tetraploid	638	T4n	4n	4n	0.04716	J17_P32	Tend	4	tetraploid	704	Tend	0.05364	0.00648	66	9.81818181818182e-05
J27_P4	T4n	J27	4	VL_C1	tetraploid	88	T4n	4n	4n	0.034632	J27_P32	Tend	4	tetraploid	704	Tend	0.04104	0.006408	616	1.04025974025974e-05
J32_P26	T4n	J32	4	VL_C1	tetraploid	572	T4n	4n	4n	0.04932	J32_P32	Tend	4	tetraploid	704	Tend	0.04608	-0.00324	132	-2.45454545454545e-05
J53_P23	T4n	J53	4	VL_C1	tetraploid	506	T4n	4n	4n	0.04284	J53_P35	Tend	4	tetraploid	770	Tend	0.03672	-0.00611999999999999	264	-2.31818181818182e-05
K27_P20	T4n	K27	4	VL_C2	tetraploid	440	T4n	4n	4n	0.04356	K27_P32	Tend	4	tetraploid	704	Tend	0.05328	0.00972000000000001	264	3.68181818181818e-05
L25_P26	T4n	L25	4	VL_C3	tetraploid	572	T4n	4n	4n	0.05148	L25_P32	Tend	4	tetraploid	704	Tend	0.0468	-0.00468	132	-3.54545454545455e-05
L36_P29	T4n	L36	4	VL_C3	tetraploid	638	T4n	4n	4n	0.0468	L36_P32	Tend	4	tetraploid	704	Tend	0.05112	0.00432	66	6.54545454545455e-05
L57_P4	T4n	L57	4	VL_C3	tetraploid	88	T4n	4n	4n	0.0468	L57_P32	Tend	4	tetraploid	704	Tend	0.05652	0.00972	616	1.57792207792208e-05

[truncated: 18 more sheets: Fig_2_C, Fig_2_D, Fig_S11_A, Fig_S11_B, Fig_S11_C, Fig_3_A, Fig_S10_A, Fig_S10_B, Fig_4_A, Fig_S13_A, Fig_S13_B, Fig_3_B_gain, Fig_3_B_loss, Fig_4_B_gain, Fig_4_B_loss, Fig_3_C_D, Fig_4_C_D, Fig_S14]
